# Supplementary material for: Smooth muscle cell fate decisions decipher a high-resolution heterogeneity within atherosclerosis molecular subtypes
Source: J Transl Med. 2022 Dec 6;20:568. doi: 10.1186/s12967-022-03795-9 (PMC9724432; doi:10.1186/s12967-022-03795-9)
Supplement: Supplementary file 3 — Additional file 3: Table S1. Information of SMC cell fate leaders. [file 12967_2022_3795_MOESM3_ESM.xlsx]

## Sheet: UMAP_monocle2_time_DEG_genes_fi
Table S1. Information of SMC cell fate leaders
state-related	pval	qval	gene short name	num cells expressed	use for ordering	SMC cell fate leaders
OK	0	0	ANGPTL7	201	TRUE	TRUE
OK	1.83e-130	7.3e-129	CCL19	831	TRUE	TRUE
OK	0	0	HP	727	TRUE	TRUE
OK	0	0	CCL21	733	TRUE	TRUE
OK	1.12e-87	3.1e-86	COMP	297	TRUE	TRUE
OK	0	0	PTX3	488	TRUE	TRUE
OK	0	0	TAC1	397	TRUE	TRUE
OK	1.28e-231	9.17e-230	SLPI	932	TRUE	TRUE
OK	0.371284	0.489435	CRTAC1	196	TRUE	FALSE
OK	4.48e-188	2.51e-186	SAA1	106	TRUE	TRUE
OK	0	0	FABP4	1670	TRUE	TRUE
OK	0	0	ACTG2	993	TRUE	TRUE
OK	0	0	DES	514	TRUE	TRUE
OK	6.18e-154	2.87e-152	SERPINE1	851	TRUE	TRUE
OK	0	0	G0S2	723	TRUE	TRUE
OK	4.16e-206	2.55e-204	CHI3L1	148	TRUE	TRUE
OK	1.63e-161	8.2e-160	IGHM	550	TRUE	TRUE
OK	9.77e-73	2.31e-71	ACTC1	385	TRUE	TRUE
OK	0	0	CXCL14	1383	TRUE	TRUE
OK	1.66e-100	5.26e-99	CXCL1	123	TRUE	TRUE
OK	0	0	CCL8	308	TRUE	TRUE
OK	1.28e-50	2.24e-49	TNFRSF11B	975	TRUE	TRUE
OK	0	0	PLA2G2A	2676	TRUE	TRUE
OK	0	0	PLIN2	1719	TRUE	TRUE
OK	5.7e-79	1.46e-77	MT1G	336	TRUE	TRUE
OK	4.8e-65	1.04e-63	VCAM1	904	TRUE	TRUE
OK	7.1e-131	2.84e-129	CCL13	349	TRUE	TRUE
OK	1.39e-85	3.77e-84	KRT18	559	TRUE	TRUE
OK	2.23e-51	3.95e-50	IL6	574	TRUE	TRUE
OK	3.84e-53	6.96e-52	SFRP4	1507	TRUE	TRUE
OK	0.00679335	0.0163804	PENK	88	TRUE	TRUE
OK	0	0	SFRP2	1275	TRUE	TRUE
OK	0	0	RGS16	1144	TRUE	TRUE
OK	0	0	CHI3L2	533	TRUE	TRUE
OK	2.41e-07	1.1e-06	KRT17	263	TRUE	TRUE
OK	0.129922	0.210713	SPINK2	52	TRUE	FALSE
OK	8.31e-06	3.26e-05	APOE	2537	TRUE	TRUE
OK	0	0	MYOC	1349	TRUE	TRUE
OK	0	0	SERPINE2	1481	TRUE	TRUE
OK	3.26e-25	3.46e-24	POSTN	434	TRUE	TRUE
OK	3.63e-219	2.45e-217	FGFBP2	320	TRUE	TRUE
OK	3.49e-07	1.57e-06	GAS6	3617	TRUE	TRUE
OK	1.79e-49	3.08e-48	CFHR1	160	TRUE	TRUE
OK	8.59e-105	2.82e-103	C1QTNF3	306	TRUE	TRUE
OK	2e-19	1.79e-18	IGLC2	1475	TRUE	TRUE
OK	1.26e-43	1.99e-42	CXCL2	240	TRUE	TRUE
OK	6.53e-160	3.26e-158	C10orf10	2265	TRUE	TRUE
OK	0	0	PTGDS	2350	TRUE	TRUE
OK	0	0	HTRA3	1503	TRUE	TRUE
OK	1.44e-13	1.02e-12	FN1	3398	TRUE	TRUE
OK	0	0	APOD	3529	TRUE	TRUE
OK	0	0	CD36	576	TRUE	TRUE
OK	0.0648604	0.117859	RNASE1	749	FALSE	FALSE
OK	0	0	MFAP5	1754	TRUE	TRUE
OK	8.58e-44	1.36e-42	KRT8	1016	TRUE	TRUE
OK	2.24e-18	1.92e-17	CA3	198	TRUE	TRUE
OK	1.84e-127	7.16e-126	HAS1	242	TRUE	TRUE
OK	6.67e-304	6.1e-302	MARCKSL1	859	TRUE	TRUE
OK	0.859092	0.901149	ISG15	870	FALSE	FALSE
OK	0.0785773	0.138068	AREG	119	FALSE	FALSE
OK	0	0	PI16	1452	TRUE	TRUE
OK	0	0	RARRES1	1993	TRUE	TRUE
OK	5.61e-144	2.48e-142	IFI27	860	TRUE	TRUE
OK	3.06e-33	3.97e-32	RASD1	921	TRUE	TRUE
OK	3.33e-14	2.45e-13	COL3A1	2007	TRUE	TRUE
OK	0	0	RERGL	871	TRUE	TRUE
OK	3.82e-23	3.85e-22	PLAU	753	TRUE	TRUE
OK	4.18e-13	2.88e-12	SLC2A1	232	TRUE	TRUE
OK	2.44e-236	1.78e-234	ADM	562	TRUE	TRUE
OK	6.94e-222	4.8e-220	IGFBP2	1951	TRUE	TRUE
OK	1.35e-11	8.46e-11	PCSK1N	129	TRUE	TRUE
OK	0	0	FABP5	993	TRUE	TRUE
OK	4.59e-75	1.13e-73	CCL11	154	TRUE	TRUE
OK	9.15e-187	5.11e-185	TNFAIP6	915	TRUE	TRUE
OK	0	0	PTN	1938	TRUE	TRUE
OK	3.05e-225	2.13e-223	CCL2	3176	TRUE	TRUE
OK	0.0243461	0.0505118	GAL	47	TRUE	FALSE
OK	0	0	MT1X	3781	TRUE	TRUE
OK	0.000198404	0.000643953	ACTA1	52	FALSE	FALSE
OK	0	0	TIMP1	5123	TRUE	TRUE
OK	1.79e-11	1.11e-10	HLA-DRA	2214	TRUE	TRUE
OK	0	0	CNN1	2202	TRUE	TRUE
OK	4.72e-82	1.24e-80	CD74	2892	TRUE	TRUE
OK	7.19e-97	2.18e-95	NOV	1892	TRUE	TRUE
OK	0	0	PCOLCE2	2295	TRUE	TRUE
OK	0	0	RGS5	2140	TRUE	TRUE
OK	0.561074	0.66909	CYTL1	83	TRUE	FALSE
OK	7.72e-09	4e-08	GDF15	139	FALSE	FALSE
OK	0	0	IGF1	1299	TRUE	TRUE
OK	1.87e-19	1.68e-18	SAA2	33	TRUE	TRUE
OK	3.87e-18	3.3e-17	RGCC	969	TRUE	TRUE
OK	2.18e-48	3.68e-47	JCHAIN	792	TRUE	TRUE
OK	0.319721	0.43685	CCL5	155	FALSE	FALSE
OK	3.97e-67	8.75e-66	IGFBP3	641	TRUE	TRUE
OK	3.67e-93	1.08e-91	GREM1	112	TRUE	TRUE
OK	5e-11	3e-10	PRSS23	1914	TRUE	TRUE
OK	8.29e-25	8.68e-24	CTGF	4297	TRUE	TRUE
OK	1.84e-09	9.92e-09	MIA	56	TRUE	TRUE
OK	5.84e-38	8.26e-37	MT1A	2105	TRUE	TRUE
OK	2.9e-184	1.59e-182	MT1M	3143	TRUE	TRUE
OK	0	0	F3	786	TRUE	TRUE
OK	0.000160874	0.000530257	C1QA	1050	TRUE	TRUE
OK	2.37e-58	4.62e-57	LBP	102	TRUE	TRUE
OK	0	0	AGT	1580	TRUE	TRUE
OK	4.67e-09	2.46e-08	CTHRC1	1091	TRUE	TRUE
OK	1.7e-109	5.76e-108	HLA-DRB1	1938	TRUE	TRUE
OK	4.88e-06	1.98e-05	C1QB	981	TRUE	TRUE
OK	0.00909462	0.0212466	CST6	241	TRUE	TRUE
OK	0	0	CFD	3808	TRUE	TRUE
OK	1.71e-30	2.08e-29	TNC	154	TRUE	TRUE
OK	2.87e-13	2e-12	CRABP1	40	FALSE	FALSE
OK	6.3e-06	2.52e-05	KRT7	316	TRUE	TRUE
OK	1.42e-07	6.66e-07	C5orf46	431	TRUE	TRUE
OK	5.87e-05	0.000205664	CXCL8	181	FALSE	FALSE
OK	0	0	ID4	2683	TRUE	TRUE
OK	2.53e-08	1.25e-07	GAP43	340	TRUE	TRUE
OK	0	0	NDUFA4L2	2638	TRUE	TRUE
OK	1.01e-32	1.3e-31	COL1A1	2707	TRUE	TRUE
OK	1.17e-27	1.33e-26	FST	698	TRUE	TRUE
OK	5.73e-10	3.22e-09	DKK1	26	FALSE	FALSE
OK	1.95e-73	4.65e-72	ACKR3	508	TRUE	TRUE
OK	1.29e-23	1.31e-22	ANGPTL4	2067	TRUE	TRUE
OK	5.33e-236	3.87e-234	SHISA3	508	TRUE	TRUE
OK	0.163514	0.255128	SCGB3A2	15	FALSE	FALSE
OK	0.00198263	0.00539381	C1QC	623	TRUE	TRUE
OK	0	0	DPT	2267	TRUE	TRUE
OK	7.45e-05	0.000257663	APOC1	597	TRUE	TRUE
OK	1.57e-06	6.71e-06	ACKR1	343	TRUE	TRUE
OK	0	0	CYP1B1	972	TRUE	TRUE
OK	0.95148	0.966055	TYROBP	765	FALSE	FALSE
OK	0.443267	0.560453	SCG2	301	TRUE	FALSE
OK	7.79e-205	4.71e-203	ADAMTS4	974	TRUE	TRUE
OK	4.12e-06	1.69e-05	COL8A1	1562	TRUE	TRUE
OK	1e-301	9.04e-300	CRYAB	4052	TRUE	TRUE
OK	1.23e-19	1.11e-18	THY1	723	TRUE	TRUE
OK	0.00538354	0.0132975	TNNT2	98	TRUE	TRUE
OK	1.09e-48	1.84e-47	HSPA1A	1821	TRUE	TRUE
OK	3.53e-139	1.5e-137	LINC01133	470	TRUE	TRUE
OK	0	0	GPX3	4759	TRUE	TRUE
OK	0.00806346	0.0190701	ANKRD1	26	FALSE	FALSE
OK	1.75e-06	7.42e-06	ID1	1593	TRUE	TRUE
OK	1.69e-50	2.95e-49	RGS2	1375	TRUE	TRUE
OK	8.33e-22	8.05e-21	PRG4	46	TRUE	TRUE
OK	0	0	CITED2	1555	TRUE	TRUE
OK	1.63e-145	7.26e-144	ICAM1	733	TRUE	TRUE
OK	6.71e-11	4e-10	GJB2	22	TRUE	TRUE
OK	3.77e-201	2.25e-199	TPPP3	1220	TRUE	TRUE
OK	3.57e-41	5.37e-40	SGK1	730	TRUE	TRUE
OK	0.00244395	0.00651733	CXCR4	266	FALSE	FALSE
OK	2.56e-133	1.04e-131	MAP3K7CL	985	TRUE	TRUE
OK	0	0	TPM2	4425	TRUE	TRUE
OK	0	0	IGFBP5	2700	TRUE	TRUE
OK	1.04e-97	3.18e-96	ASPN	1894	TRUE	TRUE
OK	1.89e-60	3.78e-59	FIGF	177	TRUE	TRUE
OK	1.68e-10	9.77e-10	SLN	57	FALSE	FALSE
OK	5.68e-123	2.13e-121	ALPL	299	TRUE	TRUE
OK	0.466715	0.58214	KRT16	46	TRUE	FALSE
OK	3.29e-261	2.58e-259	C8orf4	1187	TRUE	TRUE
OK	9.09e-06	3.55e-05	MMP11	147	FALSE	FALSE
OK	0	0	UAP1	2102	TRUE	TRUE
OK	0.312436	0.429033	TFPI2	415	TRUE	FALSE
OK	4.04e-189	2.28e-187	RAMP1	1755	TRUE	TRUE
OK	0.0926132	0.158727	PCP4	14	FALSE	FALSE
OK	0	0	TM4SF1	2491	TRUE	TRUE
OK	0	0	IGFBP4	3540	TRUE	TRUE
OK	4.19e-132	1.69e-130	FRZB	2997	TRUE	TRUE
OK	1.52e-12	1.01e-11	HSPA1B	1056	FALSE	FALSE
OK	2.32e-21	2.21e-20	DDIT4	1669	TRUE	TRUE
OK	0	0	SOD2	2404	TRUE	TRUE
OK	3.28e-31	4.06e-30	BDKRB1	75	FALSE	FALSE
OK	0.872027	0.910688	CLDN5	187	FALSE	FALSE
OK	1.4e-11	8.74e-11	DIO2	125	FALSE	FALSE
OK	1.2e-34	1.6e-33	CHRDL2	105	TRUE	TRUE
OK	0	0	SRPX	2316	TRUE	TRUE
OK	3.31e-77	8.36e-76	ADH1C	257	TRUE	TRUE
OK	0	0	ACTA2	3999	TRUE	TRUE
OK	0.517567	0.629093	CDKN2A	152	TRUE	FALSE
OK	0	0	CCDC80	3189	TRUE	TRUE
OK	0.750254	0.821412	HLA-DQA1	309	FALSE	FALSE
OK	0	0	STEAP4	1663	TRUE	TRUE
OK	1.88e-167	9.62e-166	CILP	358	TRUE	TRUE
OK	0.493101	0.606726	COL10A1	58	FALSE	FALSE
OK	1.54e-302	1.4e-300	IGF2	1030	TRUE	TRUE
OK	4.48e-110	1.52e-108	BGN	4296	TRUE	TRUE
OK	0	0	C7	2953	TRUE	TRUE
OK	0.00566729	0.0139335	HLA-DQB1	480	FALSE	FALSE
OK	0	0	MGST1	2108	TRUE	TRUE
OK	0	0	C3	2313	TRUE	TRUE
OK	4.11e-175	2.21e-173	HAS2	454	TRUE	TRUE
OK	4.27e-36	5.85e-35	VCAN	2414	TRUE	TRUE
OK	6e-28	6.88e-27	HLA-DPA1	1667	TRUE	TRUE
OK	8.69e-46	1.42e-44	GADD45G	844	TRUE	TRUE
OK	0.785845	0.84933	CD79A	33	FALSE	FALSE
OK	1.48e-121	5.47e-120	PDGFA	869	TRUE	TRUE
NA	NA	NA	NA	NA	NA	FALSE
OK	1.2e-104	3.93e-103	CADM3	471	TRUE	TRUE
OK	0.00763142	0.0181563	SCGN	20	FALSE	FALSE
OK	4.65e-60	9.25e-59	DKK3	2655	TRUE	TRUE
OK	3.35e-10	1.91e-09	TDO2	19	FALSE	FALSE
OK	9.4e-13	6.32e-12	SLC14A1	680	TRUE	TRUE
OK	5.82e-39	8.38e-38	CRABP2	359	TRUE	TRUE
OK	0	0	ADAMTS1	2386	TRUE	TRUE
OK	1.2e-46	1.99e-45	SPINT2	1312	TRUE	TRUE
OK	9.94e-34	1.3e-32	FABP3	641	TRUE	TRUE
OK	0.719278	0.798601	LAMP5	16	FALSE	FALSE
OK	0.473887	0.589376	CCL18	138	FALSE	FALSE
OK	1.97e-67	4.39e-66	FOSB	1568	TRUE	TRUE
OK	3.01e-27	3.39e-26	THBS4	155	TRUE	TRUE
OK	0.00785925	0.018637	AIF1	421	FALSE	FALSE
OK	0	0	PTPRS	1749	TRUE	TRUE
OK	0	0	C2orf40	3049	TRUE	TRUE
OK	4.1e-38	5.83e-37	MEST	352	TRUE	TRUE
OK	0	0	CLU	4626	TRUE	TRUE
OK	5.47e-30	6.59e-29	C1QTNF4	239	TRUE	TRUE
OK	1.52e-225	1.07e-223	WISP2	2269	TRUE	TRUE
OK	1.74e-09	9.4e-09	PLCG2	1252	TRUE	TRUE
OK	0.398627	0.516357	NKG7	76	FALSE	FALSE
OK	7.76e-66	1.69e-64	IGKC	3389	TRUE	TRUE
OK	0.213712	0.317448	ELN	2159	TRUE	FALSE
OK	2.7e-269	2.19e-267	PHLDA2	816	TRUE	TRUE
OK	0	0	LUM	3328	TRUE	TRUE
OK	4.77e-90	1.36e-88	NR4A2	943	TRUE	TRUE
OK	0	0	TNFSF13B	1082	TRUE	TRUE
OK	0.683323	0.77132	GNLY	37	FALSE	FALSE
OK	3.04e-34	4.02e-33	MT1F	430	TRUE	TRUE
OK	0	0	CDH19	1185	TRUE	TRUE
OK	0	0	SORBS2	1610	TRUE	TRUE
OK	0	0	FBLN1	2998	TRUE	TRUE
OK	0.348024	0.466101	CH25H	249	TRUE	FALSE
OK	8.64e-254	6.64e-252	MT2A	5068	TRUE	TRUE
OK	1.91e-157	9.32e-156	TGFB3	693	TRUE	TRUE
OK	4.44e-35	5.96e-34	MYH10	1819	TRUE	TRUE
OK	6.4e-71	1.48e-69	PLAT	793	TRUE	TRUE
OK	0.0447472	0.0860278	PTHLH	132	FALSE	FALSE
OK	3.51e-51	6.2e-50	COLEC11	365	TRUE	TRUE
OK	3.01e-40	4.45e-39	PGAM2	443	TRUE	TRUE
OK	0.128177	0.208329	HLA-DPB1	1672	TRUE	FALSE
OK	7.74e-31	9.52e-30	SLC1A7	154	TRUE	TRUE
OK	4.31e-11	2.6e-10	OSR2	494	TRUE	TRUE
OK	4.87e-113	1.68e-111	WFDC1	1150	TRUE	TRUE
OK	1.54e-101	4.96e-100	ITGBL1	1279	TRUE	TRUE
OK	0	0	MFGE8	4381	TRUE	TRUE
OK	0	0	MYH11	2307	TRUE	TRUE
OK	6.85e-08	3.28e-07	NPPC	16	FALSE	FALSE
OK	3.63e-98	1.12e-96	FGL2	1083	TRUE	TRUE
OK	1e-68	2.28e-67	TMEM100	314	TRUE	TRUE
OK	4.02e-119	1.45e-117	ENTPD3	154	TRUE	TRUE
OK	8.18e-276	6.92e-274	FBN1	1523	TRUE	TRUE
OK	1.54e-26	1.7e-25	IFI6	1665	TRUE	TRUE
OK	0.00398167	0.010116	INHBA	715	TRUE	TRUE
OK	0	0	PPP1R14A	2976	TRUE	TRUE
OK	6.16e-21	5.76e-20	DACT2	92	TRUE	TRUE
OK	0.117338	0.193298	RSAD2	41	FALSE	FALSE
OK	0.0125857	0.028333	FAM83D	54	FALSE	FALSE
OK	8.95e-09	4.62e-08	DEFB1	45	FALSE	FALSE
OK	0	0	SNCG	1850	TRUE	TRUE
OK	8.52e-05	0.000292024	TGM2	1555	TRUE	TRUE
OK	1.85e-116	6.54e-115	PHLDA1	1044	TRUE	TRUE
OK	0.99255	0.994738	LTB	63	FALSE	FALSE
OK	5.23e-57	1e-55	TMEM176A	1680	TRUE	TRUE
OK	1.9e-11	1.17e-10	MEOX1	87	FALSE	FALSE
OK	3.6e-19	3.2e-18	ZNF331	783	TRUE	TRUE
OK	3.23e-297	2.9e-295	HSD11B1	833	TRUE	TRUE
OK	0	0	EFEMP1	3787	TRUE	TRUE
OK	0	0	TGFBI	1354	TRUE	TRUE
OK	3.09295675563504e-311	0	ATF3	1678	TRUE	TRUE
OK	0.159066	0.24954	KRT19	30	FALSE	FALSE
OK	2.03e-12	1.34e-11	FOXS1	925	TRUE	TRUE
OK	0.557593	0.665938	MT1E	3752	TRUE	FALSE
OK	0.00297997	0.0078085	IGHV3-73	105	TRUE	TRUE
OK	2.39e-74	5.8e-73	IL32	1947	TRUE	TRUE
OK	3.12e-65	6.78e-64	HES1	1993	TRUE	TRUE
OK	0	0	NET1	1411	TRUE	TRUE
OK	0	0	HSPB1	5021	TRUE	TRUE
OK	1.14e-87	3.14e-86	FAM180B	274	TRUE	TRUE
OK	3.78e-74	9.12e-73	CD55	1540	TRUE	TRUE
OK	1.33e-39	1.94e-38	NGFR	842	TRUE	TRUE
OK	1.78e-63	3.76e-62	MBNL1-AS1	755	TRUE	TRUE
OK	0.00969893	0.0224932	IL13RA2	78	TRUE	TRUE
OK	1.66e-08	8.33e-08	MT1H	43	FALSE	FALSE
OK	2.64e-26	2.89e-25	SUGCT	1000	TRUE	TRUE
OK	0	0	PRELP	4159	TRUE	TRUE
NA	NA	NA	NA	NA	NA	FALSE
OK	0.00193486	0.00528193	SRGN	1342	FALSE	FALSE
OK	1.35e-77	3.43e-76	HSPB7	1087	TRUE	TRUE
OK	0	0	CES1	1869	TRUE	TRUE
OK	2.49e-36	3.42e-35	CYR61	4392	TRUE	TRUE
OK	8.97e-87	2.47e-85	OSR1	675	TRUE	TRUE
OK	1.31e-32	1.68e-31	THBS1	2142	TRUE	TRUE
OK	0	0	PLN	2451	TRUE	TRUE
OK	7.73e-118	2.77e-116	TNFAIP2	585	TRUE	TRUE
OK	2.15e-262	1.7e-260	C16orf89	602	TRUE	TRUE
OK	0.208589	0.311084	MARCO	73	FALSE	FALSE
OK	5.76e-16	4.54e-15	LIF	53	FALSE	FALSE
OK	2.04e-47	3.4e-46	EGFL6	52	TRUE	TRUE
OK	0	0	SERPINF1	3018	TRUE	TRUE
OK	1.33e-31	1.65e-30	HOPX	186	TRUE	TRUE
OK	9.53e-06	3.72e-05	AEBP1	4183	TRUE	TRUE
OK	0.114497	0.189561	CLEC3A	49	FALSE	FALSE
OK	3.59e-13	2.49e-12	CYP26B1	316	TRUE	TRUE
OK	0	0	FILIP1L	2639	TRUE	TRUE
OK	2.36e-259	1.84e-257	LXN	971	TRUE	TRUE
OK	2.12e-124	8.07e-123	CLDN11	520	TRUE	TRUE
OK	2.15e-06	9.03e-06	SOST	184	TRUE	TRUE
OK	0	0	ITM2A	2409	TRUE	TRUE
OK	0.0114968	0.0261794	IGLC3	1150	TRUE	TRUE
OK	9.02e-204	5.4e-202	SPON2	947	TRUE	TRUE
NA	NA	NA	NA	NA	NA	FALSE
OK	0.031649	0.0635096	CXCL10	16	FALSE	FALSE
OK	1.14e-130	4.56e-129	FOS	3776	TRUE	TRUE
OK	4.03e-248	3.01e-246	ZNF385A	1122	TRUE	TRUE
OK	2.66e-36	3.66e-35	S100A4	4246	TRUE	TRUE
OK	1.27e-16	1.02e-15	CRLF1	260	TRUE	TRUE
OK	0	0	GPC3	1642	TRUE	TRUE
OK	3.09e-43	4.83e-42	TSPAN8	1213	TRUE	TRUE
OK	1.57e-136	6.51e-135	CYP4B1	802	TRUE	TRUE
OK	7.25e-05	0.000251258	TNFRSF12A	2441	TRUE	TRUE
OK	8.23e-13	5.56e-12	FAM150B	195	TRUE	TRUE
OK	0.0325214	0.0650306	THBD	779	TRUE	FALSE
OK	6.14e-11	3.67e-10	RSPO4	40	FALSE	FALSE
OK	1.19e-12	8e-12	IL17B	111	TRUE	TRUE
NA	NA	NA	NA	NA	NA	FALSE
OK	0	0	FBLN2	2543	TRUE	TRUE
OK	3.45e-37	4.81e-36	AQP1	1750	TRUE	TRUE
OK	0.937979	0.956561	BDNF	34	FALSE	FALSE
OK	8.35e-207	5.23e-205	SSTR2	264	TRUE	TRUE
OK	4.02e-10	2.28e-09	TNNC1	417	TRUE	TRUE
OK	0	0	MMP2	2777	TRUE	TRUE
OK	3.52e-207	2.22e-205	ID2	3311	TRUE	TRUE
OK	0	0	CCDC3	2171	TRUE	TRUE
OK	0.019347	0.0414148	CLEC18A	253	TRUE	TRUE
OK	5.14e-05	0.000181815	FGF7	2931	TRUE	TRUE
OK	2.37e-22	2.32e-21	S100B	208	TRUE	TRUE
OK	0.588452	0.692704	F13A1	100	FALSE	FALSE
OK	0.000105151	0.000355654	PI15	20	FALSE	FALSE
OK	2.09e-164	1.06e-162	PDK4	2660	TRUE	TRUE
OK	0.617355	0.716337	EMCN	44	FALSE	FALSE
OK	0.82494	0.877721	CTSW	35	FALSE	FALSE
OK	6.26e-16	4.92e-15	CYP19A1	62	FALSE	FALSE
OK	2.85e-07	1.29e-06	CTSC	1369	TRUE	TRUE
OK	7.87e-05	0.000271647	FCER1G	693	TRUE	TRUE
OK	1.87e-28	2.15e-27	TMEM176B	1772	TRUE	TRUE
OK	2.09e-174	1.12e-172	NR4A1	2795	TRUE	TRUE
OK	2.29e-75	5.69e-74	APLNR	352	TRUE	TRUE
OK	2.5e-98	7.76e-97	PGF	1303	TRUE	TRUE
OK	0	0	PLTP	2610	TRUE	TRUE
OK	9.21e-117	3.26e-115	PIM1	1520	TRUE	TRUE
OK	0	0	IGFBP6	4607	TRUE	TRUE
OK	2.63e-19	2.35e-18	FFAR2	24	FALSE	FALSE
OK	8.58e-14	6.14e-13	LTBP2	1471	TRUE	TRUE
OK	0	0	MYL9	4839	TRUE	TRUE
OK	0.00128193	0.00361617	TSC22D3	3050	TRUE	TRUE
OK	0.0145004	0.0321492	WIF1	18	FALSE	FALSE
OK	6.0470246625253e-314	5.69171723708962e-312	COL1A2	4052	TRUE	FALSE
OK	0.0431401	0.0834786	RBP5	97	FALSE	FALSE
OK	0.256434	0.367188	CD24	31	FALSE	FALSE
OK	5.1e-10	2.88e-09	MYC	2605	TRUE	TRUE
OK	2.12e-129	8.38e-128	ECEL1	144	TRUE	TRUE
OK	0.810901	0.867816	MX1	516	FALSE	FALSE
OK	0	0	COX4I2	562	TRUE	TRUE
OK	0.399511	0.517252	CEMIP	27	FALSE	FALSE
OK	0	0	SCARA5	1284	TRUE	TRUE
OK	3.71e-12	2.41e-11	NPY1R	466	TRUE	TRUE
OK	3.34e-44	5.34e-43	TRIB1	472	TRUE	TRUE
OK	0.0461716	0.0883179	S100A9	531	FALSE	FALSE
OK	2.05e-27	2.31e-26	SOX4	1246	TRUE	TRUE
OK	0	0	MYLK	2290	TRUE	TRUE
OK	2.8e-06	1.16e-05	CXCL12	3319	TRUE	TRUE
OK	0	0	BCAM	1938	TRUE	TRUE
OK	7.67e-216	5.02e-214	ARL4D	1041	TRUE	TRUE
OK	0.000125659	0.000419839	IFIT3	358	FALSE	FALSE
OK	0.0122779	0.0277422	FCGR3A	202	FALSE	FALSE
OK	3.62e-217	2.39e-215	KLF4	1478	TRUE	TRUE
OK	0	0	GJA4	872	TRUE	TRUE
OK	0	0	FMO2	2053	TRUE	TRUE
OK	0.00423101	0.0106982	HIST1H1C	500	FALSE	FALSE
OK	0.146786	0.233073	FMOD	2420	TRUE	FALSE
OK	4.08e-09	2.16e-08	MTRNR2L8	1235	TRUE	TRUE
OK	1.74e-137	7.31e-136	C11orf96	3484	TRUE	TRUE
OK	1.08e-210	6.9e-209	NRGN	849	TRUE	TRUE
OK	1.74e-26	1.91e-25	SPARC	4293	TRUE	TRUE
OK	7.18e-05	0.000249169	TPSB2	361	TRUE	TRUE
OK	1.71e-88	4.79e-87	ZFP36	4288	TRUE	TRUE
OK	0.000196474	0.000638208	CTAG2	34	FALSE	FALSE
OK	0	0	CFH	3895	TRUE	TRUE
OK	0.42554	0.543918	CRHBP	20	FALSE	FALSE
OK	0	0	PDGFRL	1399	TRUE	TRUE
OK	2e-20	1.84e-19	F10	1317	TRUE	TRUE
OK	6.63e-82	1.74e-80	BHLHE40	1474	TRUE	TRUE
OK	0.447711	0.564545	LYVE1	101	FALSE	FALSE
OK	0.896571	0.927965	PRF1	22	FALSE	FALSE
OK	1.76e-19	1.58e-18	IFI44L	292	TRUE	TRUE
OK	2.48e-110	8.44e-109	CNGA1	133	TRUE	TRUE
OK	3.63e-59	7.14e-58	FBXO32	1188	TRUE	TRUE
OK	0	0	MGP	5237	TRUE	TRUE
OK	1.8e-08	8.98e-08	RP11-161D15.1	375	TRUE	TRUE
OK	4.22e-186	2.34e-184	TIMP3	4523	TRUE	TRUE
OK	0	0	DCN	4143	TRUE	TRUE
OK	0	0	CSRP2	1764	TRUE	TRUE
OK	3.74e-63	7.86e-62	MMP23B	1241	TRUE	TRUE
OK	0	0	C12orf75	2143	TRUE	TRUE
OK	1.25e-11	7.85e-11	PRSS35	195	TRUE	TRUE
OK	1.49e-197	8.65e-196	DUSP1	4268	TRUE	TRUE
OK	7.12e-74	1.71e-72	CPXM2	1847	TRUE	TRUE
OK	8.24e-06	3.24e-05	PROCR	1056	TRUE	TRUE
OK	6.85e-89	1.92e-87	BAMBI	527	TRUE	TRUE
OK	0.0672959	0.121756	KLRB1	30	FALSE	FALSE
OK	7.55e-09	3.92e-08	GADD45A	1552	TRUE	TRUE
OK	5.05e-09	2.66e-08	MYRFL	243	TRUE	TRUE
OK	2.26e-159	1.12e-157	GALNT15	577	TRUE	TRUE
OK	0	0	ADH1B	3576	TRUE	TRUE
OK	2.34e-54	4.33e-53	LMCD1	1609	TRUE	TRUE
OK	0	0	TNXB	1699	TRUE	TRUE
OK	1.41e-99	4.46e-98	EGR2	545	TRUE	TRUE
NA	NA	NA	NA	NA	NA	FALSE
OK	0.828888	0.880475	IFIT2	265	FALSE	FALSE
OK	8.5e-18	7.15e-17	F2R	729	TRUE	TRUE
OK	0.150618	0.23821	FXYD5	1624	TRUE	FALSE
OK	1.29e-08	6.52e-08	ACAN	107	TRUE	TRUE
OK	1.41e-09	7.69e-09	AQP2	14	FALSE	FALSE
OK	0	0	PTP4A3	1269	TRUE	TRUE
OK	4.34e-05	0.000154976	ADH4	19	FALSE	FALSE
NA	NA	NA	NA	NA	NA	FALSE
OK	2.79e-45	4.54e-44	INMT	2445	TRUE	TRUE
OK	0	0	DHRS3	1641	TRUE	TRUE
OK	9.02e-09	4.65e-08	OGN	2797	TRUE	TRUE
OK	0.00902475	0.0210958	OXTR	14	FALSE	FALSE
OK	4.19e-07	1.87e-06	PCK1	14	FALSE	FALSE
OK	8.39e-97	2.53e-95	PDLIM3	3068	TRUE	TRUE
OK	4.39e-221	3.01e-219	PAMR1	689	TRUE	TRUE
OK	5.79e-38	8.2e-37	ALDH1B1	887	TRUE	TRUE
OK	0	0	LEPR	994	TRUE	TRUE
OK	2.55e-199	1.5e-197	LINC00924	570	TRUE	TRUE
OK	0.0267493	0.0547903	FOLR2	251	FALSE	FALSE
OK	0.0179612	0.0388033	P4HA3	325	TRUE	TRUE
OK	0.00841263	0.0198163	CD70	27	FALSE	FALSE
OK	0	0	CD34	1370	TRUE	TRUE
OK	7.37e-12	4.7e-11	SOCS3	2793	TRUE	TRUE
NA	NA	NA	NA	NA	NA	FALSE
OK	0.924242	0.947367	DNASE1L3	48	FALSE	FALSE
OK	0.00709932	0.0170321	SFRP5	12	FALSE	FALSE
OK	4.54e-43	7.06e-42	CYFIP2	476	TRUE	TRUE
OK	0.714781	0.795164	KCNN4	79	FALSE	FALSE
OK	2.81e-205	1.71e-203	CRIP1	2552	TRUE	TRUE
OK	0.141892	0.226478	CXCL3	192	FALSE	FALSE
OK	1.17e-08	5.93e-08	BEX2	258	TRUE	TRUE
OK	0	0	SFRP1	997	TRUE	TRUE
OK	0.691002	0.77668	CD69	67	FALSE	FALSE
OK	2e-102	6.44e-101	SCN7A	561	TRUE	TRUE
OK	3.52e-48	5.93e-47	LDOC1	1267	TRUE	TRUE
OK	0.733203	0.808924	RP5-887A10.1	17	FALSE	FALSE
OK	0.00051177	0.00155268	MROH8	61	FALSE	FALSE
OK	5.76e-134	2.36e-132	GLUL	3442	TRUE	TRUE
OK	0	0	VIT	1276	TRUE	TRUE
OK	5.71e-07	2.52e-06	HBG2	31	FALSE	FALSE
OK	2.33e-147	1.05e-145	RAMP2	842	TRUE	TRUE
OK	5.57e-05	0.000195891	CDKN1A	2548	TRUE	TRUE
OK	2.49e-05	9.15e-05	IGHG3	1483	TRUE	TRUE
OK	3.61e-258	2.79e-256	CP	1391	TRUE	TRUE
OK	1.15e-179	6.26e-178	SERPINA5	537	TRUE	TRUE
OK	6.12e-248	4.55e-246	GFPT2	813	TRUE	TRUE
OK	0.0989635	0.16788	FAP	523	TRUE	FALSE
OK	0.871824	0.910611	HAPLN1	506	TRUE	FALSE
OK	4.19e-200	2.48e-198	CTSK	1323	TRUE	TRUE
OK	0.113601	0.188391	SERPINA1	88	FALSE	FALSE
OK	0	0	EMP1	2358	TRUE	TRUE
OK	8.71e-172	4.6e-170	ECM1	1429	TRUE	TRUE
OK	0.356945	0.4751	ADAMTS5	268	TRUE	FALSE
OK	3.87e-05	0.000138919	SULF1	957	TRUE	TRUE
OK	0.242088	0.350559	SOX18	27	FALSE	FALSE
OK	0	0	GSN	5291	TRUE	TRUE
OK	7.63e-11	4.53e-10	ITGA10	766	TRUE	TRUE
OK	1.1e-19	9.97e-19	LOXL1	1674	TRUE	TRUE
OK	0.187706	0.285535	LINC01235	24	FALSE	FALSE
OK	9.72e-208	6.19e-206	C6	529	TRUE	TRUE
OK	1.03e-288	8.98e-287	FHL5	724	TRUE	TRUE
OK	2.14e-07	9.85e-07	SNAI2	846	TRUE	TRUE
OK	0	0	CSRP1	3785	TRUE	TRUE
OK	2.01e-130	7.99e-129	PRPH	201	TRUE	TRUE
OK	1.12e-88	3.14e-87	CCDC71L	731	TRUE	TRUE
OK	1.52e-83	4.05e-82	PDPN	319	TRUE	TRUE
OK	6.34e-210	4.05e-208	OMD	1914	TRUE	TRUE
OK	0.426639	0.545016	IGHG1	921	TRUE	FALSE
OK	8.35e-55	1.55e-53	WT1	139	TRUE	TRUE
OK	4.01e-06	1.64e-05	RAMP3	130	FALSE	FALSE
OK	0.0713124	0.127758	IGLV1-44	100	TRUE	FALSE
OK	1.16e-61	2.38e-60	LRRC32	1053	TRUE	TRUE
OK	1.82e-16	1.45e-15	MASP1	332	TRUE	TRUE
NA	NA	NA	NA	NA	NA	FALSE
OK	2.97e-198	1.74e-196	CD248	831	TRUE	TRUE
OK	0	0	TSC22D1	3183	TRUE	TRUE
OK	3.94e-11	2.38e-10	TMEM204	1560	TRUE	TRUE
OK	0.000425011	0.00131122	SERPINB2	16	FALSE	FALSE
OK	2.82e-05	0.000103214	IRF1	1074	TRUE	TRUE
OK	1.71e-49	2.93e-48	CTD-3252C9.4	564	TRUE	TRUE
OK	5.39e-169	2.8e-167	PTGER1	294	TRUE	TRUE
OK	1.72e-117	6.13e-116	PLXDC1	599	TRUE	TRUE
OK	3.98e-120	1.45e-118	GLRX	1411	TRUE	TRUE
NA	NA	NA	NA	NA	NA	FALSE
OK	1.51640392824082e-315	1.43579983849668e-313	SAT1	3393	TRUE	FALSE
OK	0.53578	0.645998	CD3D	34	FALSE	FALSE
OK	0	0	S100A10	3845	TRUE	TRUE
OK	0.764801	0.832709	TRIB3	62	FALSE	FALSE
OK	1.57e-21	1.5e-20	COL9A3	123	TRUE	TRUE
OK	0.0041709	0.0105614	LEFTY2	332	TRUE	TRUE
OK	0.77257	0.838687	ACP5	74	FALSE	FALSE
OK	0.504126	0.616465	CREB5	498	TRUE	FALSE
OK	1.18e-62	2.46e-61	SGCA	1843	TRUE	TRUE
OK	3.09e-168	1.59e-166	AOX1	726	TRUE	TRUE
OK	1.45e-139	6.19e-138	CPM	341	TRUE	TRUE
OK	0.698531	0.782612	PLVAP	236	FALSE	FALSE
OK	7.71e-55	1.43e-53	ALDH1A1	1815	TRUE	TRUE
OK	1.55e-214	1.01e-212	TNFSF14	429	TRUE	TRUE
OK	8.17e-09	4.23e-08	MDK	1112	TRUE	TRUE
OK	4.1e-12	2.66e-11	CLDN1	59	TRUE	TRUE
OK	0	0	ACTN1	3023	TRUE	TRUE
OK	0.00351719	0.00905306	MATN4	16	FALSE	FALSE
OK	2.07e-138	8.72e-137	ITGA8	1597	TRUE	TRUE
OK	8.05e-106	2.66e-104	LRRC17	1138	TRUE	TRUE
OK	7.72e-10	4.29e-09	HAPLN3	484	TRUE	TRUE
OK	9.59e-156	4.57e-154	MEDAG	1323	TRUE	TRUE
OK	6.65e-66	1.45e-64	DUSP6	767	TRUE	TRUE
OK	0	0	LBH	1608	TRUE	TRUE
OK	1.38e-17	1.15e-16	EDNRB	708	TRUE	TRUE
OK	2.77e-08	1.36e-07	FFAR3	13	FALSE	FALSE
OK	1.96e-47	3.27e-46	SLC20A1	636	TRUE	TRUE
OK	2.31e-12	1.52e-11	ALDH1A3	78	FALSE	FALSE
OK	3.32e-29	3.91e-28	DLX5	40	FALSE	FALSE
OK	9.25e-271	7.58e-269	NEXN	2488	TRUE	TRUE
OK	4.72e-54	8.63e-53	FGF18	172	TRUE	TRUE
OK	0	0	GEM	2465	TRUE	TRUE
OK	0.777959	0.843386	SNRNP200	586	FALSE	FALSE
NA	NA	NA	NA	NA	NA	FALSE
OK	6.25e-05	0.000218503	IFITM10	505	TRUE	TRUE
OK	1.29e-83	3.44e-82	BTG2	3119	TRUE	TRUE
OK	0.0247504	0.0512104	TRDN	145	TRUE	FALSE
OK	9.09e-05	0.00031028	RP11-59C5.3	169	TRUE	TRUE
OK	0	0	PCOLCE	3245	TRUE	TRUE
OK	0	0	C1R	4531	TRUE	TRUE
OK	0.37453	0.492612	MSMP	12	FALSE	FALSE
OK	9.06e-60	1.79e-58	RASSF3	655	TRUE	TRUE
OK	3.93e-291	3.43e-289	LSP1	1241	TRUE	TRUE
OK	0.0154509	0.0339941	KCNK17	713	TRUE	TRUE
OK	0.000227598	0.000731839	STC1	52	FALSE	FALSE
OK	1.11e-213	7.23e-212	APOLD1	498	TRUE	TRUE
OK	1.62e-145	7.23e-144	SEMA3C	740	TRUE	TRUE
OK	3.39e-61	6.88e-60	HIGD1B	104	TRUE	TRUE
OK	8.74e-44	1.39e-42	ITGA5	745	TRUE	TRUE
OK	2.46e-101	7.85e-100	CRISPLD2	1901	TRUE	TRUE
OK	7.6e-37	1.05e-35	SCRG1	957	TRUE	TRUE
OK	0	0	MEG3	1701	TRUE	TRUE
OK	0	0	DSTN	5073	TRUE	TRUE
OK	1.96e-05	7.3e-05	TMEM59L	127	FALSE	FALSE
OK	0.564754	0.672118	CENPF	17	FALSE	FALSE
OK	3.81e-81	9.92e-80	FHL1	4340	TRUE	TRUE
OK	4.95e-11	2.97e-10	DHRS9	27	FALSE	FALSE
OK	0.00175743	0.00483492	CKB	1990	TRUE	TRUE
OK	0.863348	0.904492	IGHGP	48	FALSE	FALSE
OK	1.02e-46	1.7e-45	DDIT4L	168	TRUE	TRUE
OK	0.963728	0.974755	TCF21	1929	TRUE	FALSE
OK	7.12e-16	5.57e-15	FZD2	146	TRUE	TRUE
OK	0.169664	0.262712	CD86	42	FALSE	FALSE
OK	7.56e-08	3.61e-07	RP11-398J10.2	34	TRUE	TRUE
OK	8.96e-19	7.84e-18	PPP1R1B	49	FALSE	FALSE
OK	0.00282801	0.00745158	CHODL	198	TRUE	TRUE
OK	3.31e-17	2.72e-16	KLF2	1526	TRUE	TRUE
OK	4.75e-09	2.5e-08	CSF3	13	FALSE	FALSE
OK	0.011169	0.025512	TNMD	17	FALSE	FALSE
OK	2.39e-138	1.01e-136	KCNMB1	1566	TRUE	TRUE
OK	0.056782	0.105333	P2RY14	197	TRUE	FALSE
OK	1.51e-18	1.3e-17	GGT5	1618	TRUE	TRUE
OK	2.52e-130	1e-128	GPRC5A	671	TRUE	TRUE
OK	0	0	OLFML3	1761	TRUE	TRUE
OK	8.84e-123	3.3e-121	RRAD	548	TRUE	TRUE
OK	6.64e-06	2.64e-05	CDKN3	140	FALSE	FALSE
OK	2.72e-67	6.03e-66	SUCNR1	77	TRUE	TRUE
NA	NA	NA	NA	NA	NA	FALSE
NA	NA	NA	NA	NA	NA	FALSE
OK	1.71e-123	6.44e-122	CPVL	630	TRUE	TRUE
OK	0.166538	0.259007	MS4A6A	217	FALSE	FALSE
OK	2.37e-145	1.05e-143	CTSH	888	TRUE	TRUE
OK	3.67e-32	4.64e-31	AKR1C2	1099	TRUE	TRUE
OK	0.000159809	0.000526965	HRCT1	527	TRUE	TRUE
OK	1.25e-06	5.39e-06	RGS4	482	FALSE	FALSE
OK	2.77e-10	1.58e-09	CLEC14A	147	FALSE	FALSE
OK	0.864406	0.905148	RGS3	1014	TRUE	FALSE
OK	0.247582	0.356923	VWF	196	FALSE	FALSE
OK	0.226056	0.331845	BIRC5	20	FALSE	FALSE
OK	0.303806	0.420156	LAMC3	124	TRUE	FALSE
OK	9.07e-08	4.31e-07	S100A8	286	TRUE	TRUE
OK	0	0	SYNPO2	1748	TRUE	TRUE
OK	1.74e-46	2.88e-45	C17orf58	525	TRUE	TRUE
OK	0.183638	0.280527	NFATC2	67	FALSE	FALSE
OK	1.42e-39	2.07e-38	MAOB	1228	TRUE	TRUE
OK	0.00145785	0.00406914	ERRFI1	1613	TRUE	TRUE
OK	1.1e-30	1.35e-29	CDH13	876	TRUE	TRUE
OK	1.51e-84	4.06e-83	NTM	327	TRUE	TRUE
OK	2.75886256637752e-320	2.62785611972626e-318	ID3	4053	TRUE	FALSE
OK	4.04e-207	2.54e-205	SMOC2	2833	TRUE	TRUE
OK	1.58e-213	1.02e-211	CARMN	1158	TRUE	TRUE
OK	3.12e-195	1.81e-193	GAS1	751	TRUE	TRUE
OK	9.33e-42	1.42e-40	HSPB6	2663	TRUE	TRUE
OK	1.33e-155	6.31e-154	ANGPTL5	561	TRUE	TRUE
OK	3.66e-86	9.99e-85	ACKR4	406	TRUE	TRUE
OK	8.31e-108	2.78e-106	SBSPON	980	TRUE	TRUE
OK	0.0013929	0.00390085	ITLN1	141	TRUE	TRUE
OK	0.0440742	0.0850216	FCGBP	161	FALSE	FALSE
OK	0.230901	0.337589	LINC01436	66	FALSE	FALSE
OK	0.65627	0.749072	LPL	98	FALSE	FALSE
OK	3.66e-34	4.83e-33	IER3	1256	TRUE	TRUE
OK	0.000107097	0.00036185	CD83	180	FALSE	FALSE
OK	1.21e-216	7.93e-215	NAMPT	2370	TRUE	TRUE
OK	2.36e-112	8.14e-111	THBS2	2219	TRUE	TRUE
OK	2.81e-229	2e-227	CYGB	1687	TRUE	TRUE
OK	1.25e-37	1.76e-36	UCHL1	994	TRUE	TRUE
OK	8.96e-79	2.3e-77	SLC25A4	2184	TRUE	TRUE
OK	9.45e-14	6.75e-13	SLC22A3	676	TRUE	TRUE
OK	3.32e-68	7.49e-67	ISLR	1640	TRUE	TRUE
OK	7.33e-27	8.14e-26	KCNK15	928	TRUE	TRUE
OK	8.01e-248	5.93e-246	SYTL2	840	TRUE	TRUE
OK	3.55e-05	0.000128008	CCL26	113	FALSE	FALSE
OK	0.65645	0.749078	SLC16A3	330	TRUE	FALSE
OK	3.09e-205	1.87e-203	STEAP1	873	TRUE	TRUE
OK	4.1e-07	1.84e-06	XIST	545	TRUE	TRUE
OK	8.54e-49	1.45e-47	RSPO3	205	TRUE	TRUE
OK	1.29e-28	1.49e-27	GPR183	173	TRUE	TRUE
OK	0.0838041	0.145946	OASL	21	FALSE	FALSE
OK	0.000657401	0.00195463	HLA-DRB5	265	FALSE	FALSE
OK	2.14e-49	3.66e-48	CCND1	1087	TRUE	TRUE
OK	4.38e-107	1.45e-105	EMP3	3298	TRUE	TRUE
OK	2.46e-06	1.02e-05	COL21A1	894	TRUE	TRUE
OK	4.8e-21	4.51e-20	PTGS2	257	FALSE	FALSE
OK	4.47e-117	1.59e-115	KCNA5	960	TRUE	TRUE
OK	0	0	ARID5A	2145	TRUE	TRUE
OK	1.47e-247	1.08e-245	FAIM2	711	TRUE	TRUE
OK	2.87e-251	2.17e-249	OAF	1171	TRUE	TRUE
OK	0.741481	0.815283	CYBB	51	FALSE	FALSE
OK	1.96e-93	5.79e-92	FSTL3	2061	TRUE	TRUE
OK	3.43e-276	2.91e-274	FLNA	3089	TRUE	TRUE
OK	3.17e-40	4.7e-39	NQO1	852	TRUE	TRUE
OK	0.0532244	0.0996973	SPOCD1	13	FALSE	FALSE
OK	0	0	TPM1	4121	TRUE	TRUE
NA	NA	NA	NA	NA	NA	FALSE
OK	4.35e-12	2.82e-11	RBP4	164	FALSE	FALSE
OK	2.77e-58	5.39e-57	GADD45B	3694	TRUE	TRUE
OK	0.0604325	0.11112	CENPW	84	FALSE	FALSE
OK	2.74e-10	1.57e-09	IP6K3	35	FALSE	FALSE
OK	9.36e-11	5.53e-10	TRAC	159	FALSE	FALSE
OK	1.47e-98	4.57e-97	ARRDC3	1021	TRUE	TRUE
OK	0.00226446	0.00608048	RCAN1	563	FALSE	FALSE
OK	2.07e-12	1.37e-11	FHL2	1878	TRUE	TRUE
OK	0.000785829	0.00229994	RELN	24	FALSE	FALSE
OK	0.102894	0.173604	VSIG4	206	FALSE	FALSE
OK	0.926801	0.948994	TPH1	129	TRUE	FALSE
OK	1.08e-14	8.03e-14	IFIT1	303	FALSE	FALSE
OK	3.66e-09	1.94e-08	CTNNB1	2124	TRUE	TRUE
OK	0	0	TINAGL1	2810	TRUE	TRUE
OK	0.0217235	0.045854	LTBP1	2628	TRUE	TRUE
OK	5.46e-146	2.45e-144	ANGPT2	744	TRUE	TRUE
OK	3.48e-08	1.7e-07	AIF1L	321	TRUE	TRUE
OK	1.55e-45	2.53e-44	EGFLAM	416	TRUE	TRUE
OK	2.91e-178	1.58e-176	CASQ2	1153	TRUE	TRUE
OK	0	0	PODN	2108	TRUE	TRUE
OK	1.93e-07	8.9e-07	CTD-2339F6.1	50	FALSE	FALSE
OK	0.805786	0.864421	SFTA1P	97	FALSE	FALSE
OK	0.555332	0.663936	NOG	33	FALSE	FALSE
OK	0.121947	0.199733	SYT12	185	TRUE	FALSE
OK	5.75e-33	7.42e-32	SUSD2	524	TRUE	TRUE
OK	8.91e-06	3.49e-05	LINC01615	705	TRUE	TRUE
OK	2.14e-37	3e-36	ANKH	1104	TRUE	TRUE
OK	7.47e-17	6.07e-16	FGF1	654	TRUE	TRUE
OK	0.163333	0.254919	ENTPD2	87	TRUE	FALSE
OK	3.46e-95	1.04e-93	B4GALT1	1315	TRUE	TRUE
OK	1.48e-143	6.51e-142	SPRY1	2085	TRUE	TRUE
OK	0	0	MCAM	1497	TRUE	TRUE
OK	0.0223887	0.0470582	LAPTM5	452	FALSE	FALSE
OK	9.51e-129	3.74e-127	UGDH	1849	TRUE	TRUE
OK	3.49e-294	3.1e-292	PTGFR	785	TRUE	TRUE
OK	2.12e-49	3.62e-48	HTR2B	375	TRUE	TRUE
OK	6.44e-35	8.62e-34	TIMP4	475	TRUE	TRUE
OK	8.87e-232	6.39e-230	SVEP1	651	TRUE	TRUE
OK	1.54e-08	7.72e-08	PGM5-AS1.1	146	FALSE	FALSE
OK	0.923321	0.947077	ANKRD45	25	FALSE	FALSE
OK	0.00536497	0.0132578	TGFB1	799	TRUE	TRUE
OK	1.53e-24	1.59e-23	CDA	153	TRUE	TRUE
OK	1.27e-73	3.05e-72	LTC4S	599	TRUE	TRUE
NA	NA	NA	NA	NA	NA	FALSE
OK	0.562012	0.669771	TCOF1	504	FALSE	FALSE
OK	0.0581666	0.107513	C19orf33	33	FALSE	FALSE
OK	0.45776	0.573579	MYH3	24	FALSE	FALSE
NA	NA	NA	NA	NA	NA	FALSE
NA	NA	NA	NA	NA	NA	FALSE
OK	0.500616	0.613316	HBEGF	106	FALSE	FALSE
NA	NA	NA	NA	NA	NA	FALSE
OK	1.32e-08	6.65e-08	CRISPLD1	1222	TRUE	TRUE
OK	6.41e-12	4.1e-11	HILPDA	530	TRUE	TRUE
OK	0.275666	0.388812	PTTG1	147	FALSE	FALSE
OK	4.26e-10	2.41e-09	AQP3	204	FALSE	FALSE
OK	3.4e-08	1.67e-07	ACE2	50	FALSE	FALSE
OK	4.47e-60	8.92e-59	ITIH3	362	TRUE	TRUE
NA	NA	NA	NA	NA	NA	FALSE
OK	0.228552	0.334644	RBP7	105	FALSE	FALSE
OK	1.29e-76	3.24e-75	CD9	4216	TRUE	TRUE
OK	0	0	AKR1C1	1904	TRUE	TRUE
OK	1.28e-153	5.95e-152	TNFSF10	715	TRUE	TRUE
OK	4.44e-213	2.86e-211	CRIM1	1676	TRUE	TRUE
OK	0.401098	0.518806	CD52	128	FALSE	FALSE
OK	7.47e-185	4.13e-183	DNAJB4	1894	TRUE	TRUE
OK	2.01e-49	3.44e-48	LINC00152	1514	TRUE	TRUE
OK	0	0	C1S	4288	TRUE	TRUE
OK	1.66e-12	1.1e-11	ATF5	285	FALSE	FALSE
NA	NA	NA	NA	NA	NA	FALSE
OK	0.342758	0.460534	PVRL4	13	FALSE	FALSE
OK	4.17e-11	2.52e-10	KLF5	222	TRUE	TRUE
OK	1.3e-25	1.39e-24	SMOC1	512	TRUE	TRUE
OK	2.35e-36	3.24e-35	RP11-394O4.5	326	TRUE	TRUE
OK	2.79e-05	0.000102076	BMP8B	15	FALSE	FALSE
OK	2.38e-294	2.13e-292	TSHZ2	914	TRUE	TRUE
OK	4.11e-12	2.66e-11	CLEC3B	247	TRUE	TRUE
OK	2.58e-22	2.53e-21	MEGF6	583	TRUE	TRUE
OK	1.26e-207	8.01e-206	SMTN	1960	TRUE	TRUE
OK	8.75e-16	6.83e-15	HTRA1	2838	TRUE	TRUE
OK	0	0	NNMT	4340	TRUE	TRUE
OK	0	0	FBLN5	3276	TRUE	TRUE
OK	0.0022618	0.00607846	SDPR	667	FALSE	FALSE
OK	0.385041	0.502613	IL1B	101	FALSE	FALSE
OK	0.00210599	0.00569728	BCYRN1	58	FALSE	FALSE
OK	8.77e-25	9.18e-24	BST2	1477	TRUE	TRUE
OK	1.77e-68	4.01e-67	BDKRB2	196	TRUE	TRUE
OK	2.25e-23	2.28e-22	AGTR1	695	TRUE	TRUE
OK	1.31e-12	8.75e-12	RILPL2	1277	TRUE	TRUE
OK	1.81e-267	1.45e-265	LGI4	1213	TRUE	TRUE
OK	0.287968	0.402818	AL928768.3	17	FALSE	FALSE
NA	NA	NA	NA	NA	NA	FALSE
NA	NA	NA	NA	NA	NA	FALSE
NA	NA	NA	NA	NA	NA	FALSE
OK	0.0840237	0.146277	DAPL1	147	FALSE	FALSE
OK	0.000251697	0.000803965	COL4A1	1666	TRUE	TRUE
OK	5.92e-29	6.91e-28	NKD2	89	FALSE	FALSE
OK	1.43e-07	6.7e-07	HHIP	30	FALSE	FALSE
OK	2.29e-53	4.17e-52	GDF10	455	TRUE	TRUE
OK	0.0396999	0.0775901	TPSAB1	171	FALSE	FALSE
OK	0.000535486	0.00161908	CD14	741	FALSE	FALSE
OK	0.0924878	0.158552	FDXR	274	FALSE	FALSE
OK	0.988138	0.991817	DUOX2	16	FALSE	FALSE
OK	1.68e-06	7.17e-06	RP11-597M17.1	15	FALSE	FALSE
OK	0.788781	0.851743	GZMH	16	FALSE	FALSE
OK	0.327832	0.445172	CCL14	37	FALSE	FALSE
OK	3.12e-77	7.89e-76	PTGES	464	TRUE	TRUE
OK	9.94e-165	5.05e-163	RND3	1456	TRUE	TRUE
OK	0.00183434	0.00502997	PLA2G5	1367	TRUE	TRUE
OK	7.7e-09	3.99e-08	CD82	867	TRUE	TRUE
OK	0.014119	0.0314113	NPPA-AS1	12	FALSE	FALSE
NA	NA	NA	NA	NA	NA	FALSE
NA	NA	NA	NA	NA	NA	FALSE
NA	NA	NA	NA	NA	NA	FALSE
OK	2.2e-221	1.52e-219	CRIP2	3658	TRUE	TRUE
OK	2.48e-89	7.01e-88	HACD1	895	TRUE	TRUE
OK	0.729318	0.805803	P2RY6	97	FALSE	FALSE
OK	2.1e-99	6.6e-98	KLF10	1844	TRUE	TRUE
OK	1.81e-11	1.12e-10	FJX1	140	TRUE	TRUE
OK	0.501851	0.614451	DSP	28	FALSE	FALSE
OK	6.64e-07	2.92e-06	TCEAL2	688	TRUE	TRUE
OK	2.7e-19	2.4e-18	RASL11B	514	TRUE	TRUE
OK	0.406713	0.524339	HLA-DQA2	74	FALSE	FALSE
OK	1.74e-18	1.5e-17	TMEFF2	104	FALSE	FALSE
OK	5.5e-06	2.21e-05	PEG10	60	FALSE	FALSE
OK	8.72e-32	1.09e-30	CLEC11A	1101	TRUE	TRUE
OK	0	0	BICC1	1655	TRUE	TRUE
OK	1.15e-21	1.1e-20	PPP1R3C	867	TRUE	TRUE
OK	1.11e-13	7.9e-13	MLPH	54	TRUE	TRUE
OK	2.09e-17	1.73e-16	ALDH1A2	392	TRUE	TRUE
OK	1.61e-21	1.55e-20	PAPPA	296	FALSE	FALSE
OK	0.145135	0.230959	ALOX5AP	231	FALSE	FALSE
OK	1.11e-05	4.29e-05	HSPB3	104	TRUE	TRUE
OK	1.35e-222	9.36e-221	ABI3BP	1418	TRUE	TRUE
OK	1.44e-252	1.1e-250	FIBIN	2386	TRUE	TRUE
OK	0.0996302	0.168885	NABP1	974	TRUE	FALSE
OK	0.0111438	0.0254654	HLA-DMA	561	FALSE	FALSE
OK	0	0	ISYNA1	1838	TRUE	TRUE
OK	4.3e-305	3.95e-303	FSTL1	3567	TRUE	TRUE
OK	0.00149642	0.00417167	RTN1	267	TRUE	TRUE
OK	0.0615915	0.112847	SOCS1	328	TRUE	FALSE
OK	6.28e-104	2.03e-102	SLMAP	1207	TRUE	TRUE
OK	1.84e-17	1.52e-16	OMG	42	FALSE	FALSE
OK	0.0292166	0.0592171	CCDC146	217	FALSE	FALSE
OK	0	0	ABCA8	1694	TRUE	TRUE
OK	5.35e-137	2.23e-135	RARRES2	3761	TRUE	TRUE
OK	2.33e-18	2e-17	HRAT92	404	TRUE	TRUE
OK	0.384265	0.502137	GZMK	32	FALSE	FALSE
OK	8.31e-12	5.27e-11	CLIC3	266	FALSE	FALSE
OK	0.145747	0.231678	RSPO2	17	FALSE	FALSE
OK	0.92218	0.946442	CCR7	18	FALSE	FALSE
NA	NA	NA	NA	NA	NA	FALSE
OK	0.813868	0.869747	NEBL	35	FALSE	FALSE
OK	1.92e-158	9.47e-157	CFI	985	TRUE	TRUE
OK	8.12e-16	6.34e-15	SGCG	218	TRUE	TRUE
OK	2.2e-12	1.45e-11	TMEM119	262	TRUE	TRUE
OK	1.09e-30	1.34e-29	PLP1	182	TRUE	TRUE
OK	0.000676284	0.00200441	TCAP	95	FALSE	FALSE
OK	9.34e-113	3.22e-111	FBXL13	221	TRUE	TRUE
OK	1.75e-74	4.26e-73	BMP2	209	TRUE	TRUE
OK	3.9e-09	2.06e-08	HMGA1	185	FALSE	FALSE
OK	5.41e-37	7.51e-36	AC097724.3	573	TRUE	TRUE
OK	0.228301	0.334338	RP11-417E7.2	82	FALSE	FALSE
OK	0.80839	0.866347	LCP1	104	FALSE	FALSE
OK	7.77e-61	1.57e-59	FAM107A	401	TRUE	TRUE
OK	6.09e-28	6.96e-27	COLGALT2	255	TRUE	TRUE
OK	1.14e-160	5.7e-159	PPP1R12B	1578	TRUE	TRUE
OK	1.73e-42	2.66e-41	RDH10	237	TRUE	TRUE
OK	0	0	ABCA9	981	TRUE	TRUE
OK	0.309484	0.426268	SLC26A4	101	FALSE	FALSE
OK	1.33e-107	4.42e-106	CSTA	376	TRUE	TRUE
OK	3.68e-199	2.16e-197	S1PR2	985	TRUE	TRUE
OK	0.0082775	0.0195211	MS4A4A	161	FALSE	FALSE
OK	0.571601	0.678592	ICAM2	300	FALSE	FALSE
OK	0	0	ZFP36L2	3402	TRUE	TRUE
OK	0.0619195	0.113382	NXPH4	67	FALSE	FALSE
OK	5.88e-68	1.32e-66	MID1IP1	1355	TRUE	TRUE
OK	0.000783873	0.00229506	ADGRL4	67	FALSE	FALSE
OK	5.5e-189	3.09e-187	GAS7	749	TRUE	TRUE
NA	NA	NA	NA	NA	NA	FALSE
OK	6.45e-17	5.25e-16	JUN	3913	TRUE	TRUE
OK	0.276988	0.390433	IL7R	37	FALSE	FALSE
OK	9.75e-29	1.13e-27	SH3BGR	879	TRUE	TRUE
OK	1.89e-39	2.74e-38	GFM1	872	TRUE	TRUE
NA	NA	NA	NA	NA	NA	FALSE
OK	0.00289257	0.00760155	GPBAR1	172	TRUE	TRUE
OK	1.76e-149	7.93e-148	GPRC5C	1183	TRUE	TRUE
OK	0.000229242	0.000736528	RGS1	242	FALSE	FALSE
NA	NA	NA	NA	NA	NA	FALSE
NA	NA	NA	NA	NA	NA	FALSE
NA	NA	NA	NA	NA	NA	FALSE
NA	NA	NA	NA	NA	NA	FALSE
NA	NA	NA	NA	NA	NA	FALSE
OK	5.49e-121	2.02e-119	COL15A1	1229	TRUE	TRUE
OK	2.4e-05	8.87e-05	CDH11	1083	TRUE	TRUE
OK	1.7e-70	3.93e-69	PCSK5	660	TRUE	TRUE
OK	0.129186	0.209702	ARL4C	55	FALSE	FALSE
OK	2.29e-84	6.15e-83	C4orf32	712	TRUE	TRUE
NA	NA	NA	NA	NA	NA	FALSE
NA	NA	NA	NA	NA	NA	FALSE
NA	NA	NA	NA	NA	NA	FALSE
NA	NA	NA	NA	NA	NA	FALSE
NA	NA	NA	NA	NA	NA	FALSE
NA	NA	NA	NA	NA	NA	FALSE
NA	NA	NA	NA	NA	NA	FALSE
NA	NA	NA	NA	NA	NA	FALSE
NA	NA	NA	NA	NA	NA	FALSE
NA	NA	NA	NA	NA	NA	FALSE
NA	NA	NA	NA	NA	NA	FALSE
NA	NA	NA	NA	NA	NA	FALSE
NA	NA	NA	NA	NA	NA	FALSE
OK	0.411131	0.528986	CD7	44	FALSE	FALSE
OK	4.11e-33	5.32e-32	APCDD1	312	TRUE	TRUE
OK	1.5e-12	9.95e-12	MOXD1	138	FALSE	FALSE
OK	5.14e-29	6.03e-28	CPXM1	102	FALSE	FALSE
OK	2.27e-52	4.07e-51	MSX2	274	TRUE	TRUE
OK	1.32e-18	1.15e-17	BEX1	89	FALSE	FALSE
OK	1.66e-192	9.51e-191	LRRN4CL	673	TRUE	TRUE
OK	6.23e-172	3.3e-170	ENG	3075	TRUE	TRUE
OK	2.73e-15	2.09e-14	AGTR2	55	FALSE	FALSE
OK	6.74e-05	0.000234875	OLFML2B	1230	TRUE	TRUE
OK	5.88e-275	4.92e-273	SERPINI1	1081	TRUE	TRUE
OK	0.012351	0.0278677	IQGAP2	54	FALSE	FALSE
OK	0.00645798	0.0156668	CA2	53	FALSE	FALSE
OK	0.642786	0.737986	CD2	19	FALSE	FALSE
OK	0.0665336	0.120541	ARPP21	19	FALSE	FALSE
OK	0.0324185	0.0648411	CD37	103	FALSE	FALSE
OK	3.89e-11	2.36e-10	EPDR1	1059	TRUE	TRUE
OK	0.189866	0.288401	SNAI1	495	TRUE	FALSE
OK	4.51e-104	1.46e-102	SH3BGRL3	3711	TRUE	TRUE
OK	4.59e-59	9e-58	HIC1	588	TRUE	TRUE
OK	0.0116124	0.0264148	GAS6-AS1	31	FALSE	FALSE
OK	2.57e-205	1.57e-203	KCNAB1	644	TRUE	TRUE
OK	9.94e-162	5e-160	CD151	4396	TRUE	TRUE
OK	1.26e-150	5.76e-149	TOB1	1868	TRUE	TRUE
OK	3.72e-09	1.97e-08	PLK2	955	TRUE	TRUE
OK	0	0	LMOD1	2229	TRUE	TRUE
OK	0.177041	0.271885	CD3E	26	FALSE	FALSE
OK	0.684907	0.772353	TRBC2	25	FALSE	FALSE
OK	3.72e-24	3.85e-23	HSPB8	1380	TRUE	TRUE
OK	0.478004	0.593383	KLRC1	12	FALSE	FALSE
OK	0.0466955	0.0891787	EPPK1	19	FALSE	FALSE
OK	2.55e-87	7.03e-86	HSPA2	928	TRUE	TRUE
OK	0.00257166	0.00683384	IL34	576	TRUE	TRUE
OK	1.41e-206	8.73e-205	PDLIM7	3165	TRUE	TRUE
OK	0.82168	0.87545	CLIC5	23	FALSE	FALSE
OK	1.65e-14	1.22e-13	CAMP	43	FALSE	FALSE
OK	0.442346	0.559643	SPINK1	31	FALSE	FALSE
OK	1.61e-05	6.09e-05	CAPG	859	TRUE	TRUE
OK	1.02e-08	5.21e-08	IGHA1	2202	TRUE	TRUE
NA	NA	NA	NA	NA	NA	FALSE
NA	NA	NA	NA	NA	NA	FALSE
NA	NA	NA	NA	NA	NA	FALSE
NA	NA	NA	NA	NA	NA	FALSE
OK	3.49e-06	1.44e-05	CDC42SE1	1204	TRUE	TRUE
OK	2.49e-69	5.68e-68	PLAUR	769	TRUE	TRUE
OK	2.31e-27	2.6e-26	CTSD	3971	TRUE	TRUE
OK	2.82e-143	1.23e-141	PLBD1	774	TRUE	TRUE
OK	3.08e-70	7.09e-69	KRT222	225	TRUE	TRUE
OK	6.77e-259	5.25e-257	EFHD1	1937	TRUE	TRUE
OK	0.903946	0.933281	ENPP2	217	FALSE	FALSE
OK	4.48e-54	8.22e-53	ANGPTL2	1057	TRUE	TRUE
OK	0.176748	0.27162	CLEC4E	27	FALSE	FALSE
OK	2.13e-10	1.23e-09	BHMT	27	TRUE	TRUE
OK	5.25e-292	4.62e-290	PTGIS	2012	TRUE	TRUE
OK	4.87e-39	7.02e-38	TYMP	1750	TRUE	TRUE
OK	8.08e-204	4.85e-202	TGFBR2	1659	TRUE	TRUE
OK	4.45e-141	1.92e-139	ADGRF5	224	TRUE	TRUE
OK	7.92e-75	1.95e-73	ADRA2A	197	TRUE	TRUE
OK	1.24e-06	5.31e-06	COL4A2	1871	TRUE	TRUE
OK	8.51e-14	6.1e-13	C1orf56	1748	TRUE	TRUE
OK	2.61e-06	1.08e-05	ATP1B1	931	TRUE	TRUE
OK	6.34e-52	1.13e-50	OR51E1	110	TRUE	TRUE
NA	NA	NA	NA	NA	NA	FALSE
OK	9.3e-22	8.97e-21	NGF	651	TRUE	TRUE
OK	0.335529	0.453386	NGEF	149	FALSE	FALSE
OK	1.3e-07	6.14e-07	ISM1-AS1	10	FALSE	FALSE
OK	0.0100147	0.0231478	DAB1	10	FALSE	FALSE
OK	0.0855391	0.148555	ANXA8L1	10	FALSE	FALSE
OK	0	0	ABCA6	1288	TRUE	TRUE
OK	0.0242257	0.050308	SERTAD4	463	TRUE	FALSE
OK	4.32e-168	2.23e-166	FBLIM1	2048	TRUE	TRUE
OK	3.88e-129	1.53e-127	CDC42EP2	944	TRUE	TRUE
OK	0.824232	0.877296	CD163	119	FALSE	FALSE
OK	2.96e-150	1.35e-148	NTN4	1710	TRUE	TRUE
OK	6.46e-20	5.88e-19	GPR68	100	TRUE	TRUE
OK	0.867976	0.907986	STRA6	28	FALSE	FALSE
OK	0.779576	0.84462	BMP5	27	FALSE	FALSE
OK	0.00272865	0.00721127	P2RX1	41	FALSE	FALSE
OK	0.195079	0.294441	ADGRE2	23	FALSE	FALSE
OK	0.0722	0.129072	MS4A7	117	FALSE	FALSE
OK	0.256328	0.367103	IL1RL1	12	FALSE	FALSE
OK	0.0230289	0.0482402	APCDD1L	13	FALSE	FALSE
OK	3.16e-08	1.55e-07	CKS2	264	FALSE	FALSE
OK	8.94e-170	4.66e-168	2022-03-03	702	TRUE	TRUE
OK	1.9e-122	7.03e-121	KLF6	2568	TRUE	TRUE
OK	7.56e-14	5.43e-13	IFITM1	915	TRUE	TRUE
OK	0.666971	0.757507	RP11-596C23.2	89	FALSE	FALSE
OK	1.34e-43	2.12e-42	SPHK1	484	TRUE	TRUE
OK	0.0213362	0.0451384	UACA	1423	TRUE	TRUE
OK	2.16e-06	9.07e-06	COL13A1	262	TRUE	TRUE
OK	0	0	ADD3	1857	TRUE	TRUE
OK	0.00284387	0.00749088	GPR34	76	FALSE	FALSE
OK	0.000223181	0.000719671	RP11-693J15.5	16	FALSE	FALSE
OK	0.342089	0.459882	CD3G	16	FALSE	FALSE
OK	0.31456	0.431354	LAMA4	860	TRUE	FALSE
OK	0.65505	0.74834	MRC1	48	FALSE	FALSE
OK	3.45e-157	1.68e-155	CHRDL1	932	TRUE	TRUE
OK	6.1e-46	1e-44	EGR3	395	TRUE	TRUE
OK	1.62e-122	6.03e-121	RBPMS2	627	TRUE	TRUE
OK	3.89e-19	3.44e-18	FXYD6	1191	TRUE	TRUE
OK	2.91e-14	2.14e-13	SLC9A3R2	1089	TRUE	TRUE
OK	2.56e-153	1.18e-151	CEBPD	4490	TRUE	TRUE
OK	4.22e-165	2.15e-163	COL6A3	1601	TRUE	TRUE
OK	7.96e-15	5.98e-14	GMDS	1204	TRUE	TRUE
OK	1.66e-23	1.69e-22	MAFB	1035	TRUE	TRUE
OK	2.79e-219	1.89e-217	COL4A4	705	TRUE	TRUE
OK	4.12e-26	4.47e-25	COL28A1	90	TRUE	TRUE
OK	0.503223	0.615705	SH2D2A	23	FALSE	FALSE
OK	2.29e-75	5.69e-74	USP53	1032	TRUE	TRUE
OK	0	0	HES4	1715	TRUE	TRUE
OK	0.328357	0.445663	FPR1	59	FALSE	FALSE
OK	0.749858	0.821091	TFF3	50	FALSE	FALSE
OK	1e-14	7.49e-14	ABRA	61	FALSE	FALSE
OK	3.51e-19	3.12e-18	HGF	689	TRUE	TRUE
OK	2.03e-67	4.51e-66	SLC39A14	927	TRUE	TRUE
OK	2.99e-21	2.84e-20	WNT10B	87	FALSE	FALSE
OK	1.38e-06	5.92e-06	GPC1	867	TRUE	TRUE
OK	2.13e-21	2.03e-20	PILRA	134	FALSE	FALSE
OK	0.000517474	0.00156939	GFRA3	26	FALSE	FALSE
OK	4.42e-56	8.38e-55	SPSB1	1350	TRUE	TRUE
OK	5.29e-13	3.63e-12	MRAP2	638	TRUE	TRUE
OK	3.12e-08	1.53e-07	PSAT1	75	FALSE	FALSE
OK	6.3e-06	2.52e-05	CTSS	329	FALSE	FALSE
OK	4.31e-292	3.81e-290	GUCY1A3	1590	TRUE	TRUE
OK	5.89e-08	2.84e-07	BIRC3	217	FALSE	FALSE
OK	6.8e-20	6.18e-19	LGR6	544	TRUE	TRUE
OK	6.38e-269	5.15e-267	CDH6	523	TRUE	TRUE
OK	0.811148	0.867832	CFHR3	29	FALSE	FALSE
OK	5.63e-16	4.43e-15	STMN1	806	TRUE	TRUE
OK	0.000134462	0.000447467	AKR1B15	11	FALSE	FALSE
OK	0.167997	0.260588	SEPT4-AS1	11	FALSE	FALSE
OK	8.13e-07	3.55e-06	GPR42	10	FALSE	FALSE
OK	5.66e-231	4.04e-229	2022-09-04	1400	TRUE	TRUE
OK	4.57e-82	1.2e-80	MYLIP	1342	TRUE	TRUE
OK	3.23e-44	5.17e-43	GJA5	350	TRUE	TRUE
OK	2.21e-43	3.47e-42	SUSD5	740	TRUE	TRUE
NA	NA	NA	NA	NA	NA	FALSE
NA	NA	NA	NA	NA	NA	FALSE
NA	NA	NA	NA	NA	NA	FALSE
OK	1.29e-07	6.06e-07	RNF157	33	FALSE	FALSE
OK	0.0218468	0.0460531	MAB21L2	21	FALSE	FALSE
OK	1.08e-11	6.8e-11	SPINK13	47	FALSE	FALSE
OK	1.63e-122	6.04e-121	SEMA3B	915	TRUE	TRUE
OK	4.79e-178	2.58e-176	SLIT2	647	TRUE	TRUE
OK	3.45e-46	5.69e-45	ADA	424	TRUE	TRUE
OK	1.94e-72	4.56e-71	PDLIM1	2911	TRUE	TRUE
OK	2.44e-128	9.55e-127	C9orf3	2099	TRUE	TRUE
OK	1.42e-148	6.39e-147	STEAP2	668	TRUE	TRUE
OK	5.31e-06	2.14e-05	EFNB1	349	TRUE	TRUE
OK	5.01e-06	2.03e-05	DUSP2	60	FALSE	FALSE
OK	1.04e-64	2.25e-63	PDGFD	1272	TRUE	TRUE
OK	0.82508	0.877724	SHC4	478	TRUE	FALSE
NA	NA	NA	NA	NA	NA	FALSE
OK	4.63e-109	1.56e-107	NPC2	3595	TRUE	TRUE
OK	3e-264	2.38e-262	RCAN2	1683	TRUE	TRUE
OK	3.56e-251	2.68e-249	SEPP1	3713	TRUE	TRUE
OK	2.83e-60	5.65e-59	WFDC2	132	TRUE	TRUE
OK	1.22e-15	9.47e-15	HSD3B7	467	TRUE	TRUE
OK	2.78e-37	3.9e-36	NHSL1	213	TRUE	TRUE
OK	2.47e-18	2.12e-17	NCF2	129	TRUE	TRUE
OK	3.9e-88	1.09e-86	MFAP4	4298	TRUE	TRUE
OK	3.33e-08	1.63e-07	VTN	177	FALSE	FALSE
OK	5.2e-134	2.13e-132	CDO1	975	TRUE	TRUE
OK	9.21e-16	7.18e-15	PODNL1	427	TRUE	TRUE
OK	5.03e-14	3.66e-13	NRP2	325	TRUE	TRUE
OK	1.01e-18	8.78e-18	SLC7A5	135	TRUE	TRUE
OK	3.52e-13	2.44e-12	CLEC12A	61	FALSE	FALSE
OK	9.99e-57	1.91e-55	KCNQ1OT1	946	TRUE	TRUE
OK	3.42e-275	2.88e-273	INPP4B	751	TRUE	TRUE
OK	3.17e-90	9.05e-89	DBN1	1513	TRUE	TRUE
OK	1.47e-136	6.12e-135	TSPAN12	471	TRUE	TRUE
OK	9.88e-14	7.05e-13	DLL1	194	FALSE	FALSE
OK	1.75e-21	1.68e-20	AQP5	55	FALSE	FALSE
OK	0.0259736	0.0534201	ALCAM	677	TRUE	FALSE
OK	1.14e-89	3.23e-88	GSTM5	931	TRUE	TRUE
OK	0.0129251	0.029028	CTSZ	1205	TRUE	TRUE
OK	5.73e-154	2.67e-152	SLC2A4	264	TRUE	TRUE
OK	0.0263399	0.054084	PTPRC	87	FALSE	FALSE
OK	2.16e-142	9.39e-141	CHL1	386	TRUE	TRUE
OK	0.215999	0.320213	ITGB2	226	FALSE	FALSE
OK	2.13e-186	1.18e-184	FAM162B	480	TRUE	TRUE
OK	7.54e-06	2.98e-05	ANTXR1	1395	TRUE	TRUE
OK	2.44e-12	1.6e-11	PNLIPRP3	24	FALSE	FALSE
NA	NA	NA	NA	NA	NA	FALSE
NA	NA	NA	NA	NA	NA	FALSE
NA	NA	NA	NA	NA	NA	FALSE
NA	NA	NA	NA	NA	NA	FALSE
NA	NA	NA	NA	NA	NA	FALSE
NA	NA	NA	NA	NA	NA	FALSE
NA	NA	NA	NA	NA	NA	FALSE
NA	NA	NA	NA	NA	NA	FALSE
NA	NA	NA	NA	NA	NA	FALSE
NA	NA	NA	NA	NA	NA	FALSE
OK	1.54e-08	7.72e-08	PGM5-AS1.1	146	FALSE	FALSE
NA	NA	NA	NA	NA	NA	FALSE
NA	NA	NA	NA	NA	NA	FALSE
NA	NA	NA	NA	NA	NA	FALSE
NA	NA	NA	NA	NA	NA	FALSE
NA	NA	NA	NA	NA	NA	FALSE
NA	NA	NA	NA	NA	NA	FALSE
NA	NA	NA	NA	NA	NA	FALSE
NA	NA	NA	NA	NA	NA	FALSE
OK	2.93e-21	2.78e-20	HEYL	1114	TRUE	TRUE
OK	0.00077533	0.00227298	HSPA5	3870	TRUE	TRUE
OK	1e-100	3.19e-99	ADAMTSL2	496	TRUE	TRUE
OK	0.702603	0.786178	PRKCB	15	FALSE	FALSE
OK	0.0249016	0.0514964	NNAT	15	FALSE	FALSE
OK	0.423023	0.541441	MATK	15	FALSE	FALSE
OK	0.00183162	0.00502338	ITIH5	660	TRUE	TRUE
OK	6.01e-68	1.34e-66	ARHGAP15	568	TRUE	TRUE
OK	0.00251032	0.00668312	CTH	87	FALSE	FALSE
OK	1.45e-155	6.89e-154	REM1	573	TRUE	TRUE
OK	0.000396438	0.00122759	TYMS	201	FALSE	FALSE
OK	0.599117	0.701004	S100A1	42	FALSE	FALSE
OK	2.04e-49	3.5e-48	C2	526	TRUE	TRUE
OK	3.44e-59	6.76e-58	TMEM200A	240	TRUE	TRUE
OK	6.36e-63	1.33e-61	ASAH1	2819	TRUE	TRUE
OK	1.16e-74	2.83e-73	S100A16	1964	TRUE	TRUE
OK	0.908485	0.936752	TIMD4	12	FALSE	FALSE
OK	0.0736543	0.131098	VEPH1	11	FALSE	FALSE
OK	9.05e-07	3.94e-06	SFN	67	FALSE	FALSE
OK	7.8e-18	6.57e-17	COCH	391	TRUE	TRUE
OK	4.48e-15	3.4e-14	OAS1	192	FALSE	FALSE
OK	0	0	ADIRF	4890	TRUE	TRUE
OK	4.07e-05	0.000146003	WNT2	25	FALSE	FALSE
OK	0.000373388	0.00116119	LINC01209	25	FALSE	FALSE
OK	0.699421	0.783334	CDK15	27	FALSE	FALSE
OK	0.70902	0.791244	TMEM178A	60	FALSE	FALSE
OK	1.95e-28	2.25e-27	ITM2C	969	TRUE	TRUE
OK	0.00129861	0.00365741	MYOZ2	117	FALSE	FALSE
OK	1.76e-189	9.97e-188	COL18A1	2647	TRUE	TRUE
OK	1.16e-115	4.07e-114	SOX9	633	TRUE	TRUE
OK	1.88e-60	3.77e-59	DAAM1	1994	TRUE	TRUE
OK	0.202409	0.30349	CHST1	166	TRUE	FALSE
OK	1.39e-18	1.21e-17	KCNE4	302	TRUE	TRUE
OK	0.00114962	0.00326905	METTL7B	19	FALSE	FALSE
OK	0.0393861	0.077081	KRT86	107	TRUE	FALSE
OK	0.633805	0.730006	OLFM2	53	FALSE	FALSE
OK	2.02e-24	2.11e-23	PDLIM4	1182	TRUE	TRUE
OK	0	0	CAV1	3559	TRUE	TRUE
OK	1.24e-98	3.89e-97	FAM129A	1296	TRUE	TRUE
OK	1.33e-61	2.71e-60	CD68	1006	TRUE	TRUE
OK	1.28e-09	7.01e-09	HAND2	772	TRUE	TRUE
OK	0.000537153	0.00162381	ACTN2	158	TRUE	TRUE
OK	6.82e-31	8.39e-30	RASGEF1B	274	TRUE	TRUE
OK	1.94e-101	6.21e-100	ISM1	284	TRUE	TRUE
OK	0.0979596	0.166461	ANXA3	259	TRUE	FALSE
OK	0.0552689	0.102934	RPRML	78	FALSE	FALSE
OK	2.02e-19	1.81e-18	SEMA4A	193	FALSE	FALSE
OK	4.05e-155	1.91e-153	TMEM45A	1491	TRUE	TRUE
NA	NA	NA	NA	NA	NA	FALSE
NA	NA	NA	NA	NA	NA	FALSE
OK	1.19e-11	7.49e-11	USP18	156	FALSE	FALSE
OK	0.00443864	0.0111788	CCL3L3	291	TRUE	TRUE
OK	0.633641	0.730006	HCST	194	FALSE	FALSE
OK	1.02e-266	8.17e-265	NEGR1	1147	TRUE	TRUE
OK	1.4e-15	1.08e-14	KPNA2	850	TRUE	TRUE
OK	0.51958	0.631058	FCGR2B	53	FALSE	FALSE
OK	2.9e-07	1.32e-06	MAMDC2	743	TRUE	TRUE
OK	1.96e-11	1.21e-10	CDH2	607	TRUE	TRUE
OK	1.31e-10	7.64e-10	MX2	282	TRUE	TRUE
OK	1.22e-08	6.19e-08	PIM3	804	TRUE	TRUE
OK	1.44e-84	3.89e-83	JUNB	4651	TRUE	TRUE
OK	0.740511	0.814613	UNC5B	375	TRUE	FALSE
OK	3.48e-07	1.57e-06	GMFG	234	FALSE	FALSE
OK	2.1e-168	1.09e-166	PLPP3	2336	TRUE	TRUE
OK	1.86e-163	9.4e-162	MATN2	1457	TRUE	TRUE
OK	0.00038597	0.00119797	VAMP8	345	FALSE	FALSE
OK	5.47e-24	5.63e-23	FSCN1	381	TRUE	TRUE
OK	0	0	ESAM	1919	TRUE	TRUE
OK	7.44e-61	1.5e-59	NINJ2	312	TRUE	TRUE
OK	0.3421	0.459882	CPNE4	41	FALSE	FALSE
OK	0.408628	0.526234	CST7	49	FALSE	FALSE
OK	1.09e-206	6.77e-205	ALDH2	3035	TRUE	TRUE
OK	4.21e-72	9.85e-71	SPEG	839	TRUE	TRUE
OK	2.24e-23	2.27e-22	SLCO2B1	211	FALSE	FALSE
OK	4.15e-08	2.02e-07	OCIAD2	521	TRUE	TRUE
OK	0.284915	0.399449	THEMIS2	106	FALSE	FALSE
NA	NA	NA	NA	NA	NA	FALSE
NA	NA	NA	NA	NA	NA	FALSE
NA	NA	NA	NA	NA	NA	FALSE
NA	NA	NA	NA	NA	NA	FALSE
NA	NA	NA	NA	NA	NA	FALSE
NA	NA	NA	NA	NA	NA	FALSE
NA	NA	NA	NA	NA	NA	FALSE
NA	NA	NA	NA	NA	NA	FALSE
NA	NA	NA	NA	NA	NA	FALSE
OK	0.0169882	0.0369169	PLAC8	13	FALSE	FALSE
OK	4.47e-06	1.82e-05	CTC-573N18.1	13	FALSE	FALSE
OK	0.282676	0.396764	CD8B	26	FALSE	FALSE
OK	1.87e-42	2.87e-41	KDELR3	1105	TRUE	TRUE
OK	1.62e-11	1e-10	PTGER4	456	TRUE	TRUE
OK	7.39e-94	2.19e-92	ADAP2	169	TRUE	TRUE
OK	1.46e-64	3.15e-63	PQLC2L	251	TRUE	TRUE
OK	1.03e-06	4.47e-06	BANK1	50	FALSE	FALSE
OK	1.03e-110	3.52e-109	AKAP12	2302	TRUE	TRUE
OK	0	0	TAGLN	5209	TRUE	TRUE
OK	0.830641	0.881926	PPP1R14C	44	FALSE	FALSE
OK	5.56e-12	3.57e-11	PALMD	243	FALSE	FALSE
OK	0	0	NEAT1	4177	TRUE	TRUE
NA	NA	NA	NA	NA	NA	FALSE
OK	2.19e-43	3.43e-42	ARHGEF9	558	TRUE	TRUE
OK	2.38e-108	7.99e-107	RASL12	1066	TRUE	TRUE
OK	2.95e-14	2.17e-13	CPB1	38	FALSE	FALSE
OK	1.36e-33	1.77e-32	MARCKS	1396	TRUE	TRUE
OK	2.59e-48	4.36e-47	MEOX2	937	TRUE	TRUE
OK	2.25e-22	2.21e-21	HPR	170	FALSE	FALSE
OK	7.41e-05	0.00025662	TRIM36	197	TRUE	TRUE
OK	8.12e-06	3.19e-05	COTL1	688	FALSE	FALSE
OK	0.932265	0.952505	GPM6B	611	TRUE	FALSE
OK	3.55e-21	3.35e-20	TSPAN2	568	TRUE	TRUE
OK	1.6e-272	1.33e-270	GPNMB	2812	TRUE	TRUE
OK	0.0334101	0.0665733	EMILIN3	16	FALSE	FALSE
OK	0.00078495	0.00229779	TH	17	FALSE	FALSE
OK	3.08e-21	2.92e-20	ADAMTS9	218	TRUE	TRUE
OK	3.92e-63	8.21e-62	FAM46A	1852	TRUE	TRUE
OK	1.65e-104	5.38e-103	SRPX2	605	TRUE	TRUE
OK	8.77e-09	4.53e-08	EGFL7	286	FALSE	FALSE
OK	4.59e-192	2.62e-190	DAB2	1595	TRUE	TRUE
OK	2.5e-33	3.25e-32	FMO3	362	TRUE	TRUE
OK	0.00183635	0.00503461	H1F0	1247	TRUE	TRUE
OK	0.713574	0.794263	LNP1	687	TRUE	FALSE
OK	7.81e-97	2.36e-95	RP11-14N7.2	997	TRUE	TRUE
OK	1.03e-178	5.61e-177	LY6E	2968	TRUE	TRUE
OK	8.72e-09	4.5e-08	CLSTN3	268	FALSE	FALSE
OK	0.320116	0.437261	CORO1A	183	FALSE	FALSE
OK	4.06e-154	1.9e-152	KLHL23	482	TRUE	TRUE
OK	0.0123162	0.0278168	NANOS1	38	FALSE	FALSE
OK	6.72e-07	2.95e-06	ADAL	281	FALSE	FALSE
OK	0.00156078	0.00433514	HMGB3	85	FALSE	FALSE
OK	1.49e-09	8.08e-09	DUSP26	397	TRUE	TRUE
OK	5.49e-06	2.21e-05	FCGR2A	335	FALSE	FALSE
OK	1.5e-60	3.01e-59	MOB2	1443	TRUE	TRUE
OK	1.21e-41	1.83e-40	PKDCC	340	TRUE	TRUE
OK	0.102442	0.172952	PMAIP1	59	FALSE	FALSE
OK	6.93e-19	6.08e-18	SLITRK4	271	FALSE	FALSE
OK	6.16e-98	1.89e-96	CNTFR	857	TRUE	TRUE
OK	0.273007	0.386123	LYZ	174	FALSE	FALSE
OK	4.6e-51	8.09e-50	CREB3L1	405	TRUE	TRUE
OK	0.00039552	0.001225	SLC12A2	286	TRUE	TRUE
OK	0.161969	0.253213	IFI30	42	FALSE	FALSE
OK	9.23e-19	8.06e-18	PTGS1	155	FALSE	FALSE
OK	6.93e-98	2.12e-96	CLEC2B	951	TRUE	TRUE
OK	7.18e-26	7.74e-25	WNT2B	277	TRUE	TRUE
OK	0.683457	0.77132	ST8SIA6-AS1	13	FALSE	FALSE
OK	2.14e-06	8.99e-06	KANK4	57	TRUE	TRUE
OK	6.43e-38	9.08e-37	AHNAK2	406	TRUE	TRUE
OK	3.39e-18	2.9e-17	SERPIND1	47	FALSE	FALSE
OK	1.87e-192	1.07e-190	NOVA1	1246	TRUE	TRUE
OK	0.000489867	0.00149114	KCNIP1	18	FALSE	FALSE
OK	0.372666	0.490864	GZMM	18	FALSE	FALSE
OK	0	0	ACTN4	2866	TRUE	TRUE
OK	0.00299898	0.00785394	NR4A3	296	TRUE	TRUE
NA	NA	NA	NA	NA	NA	FALSE
NA	NA	NA	NA	NA	NA	FALSE
NA	NA	NA	NA	NA	NA	FALSE
NA	NA	NA	NA	NA	NA	FALSE
NA	NA	NA	NA	NA	NA	FALSE
NA	NA	NA	NA	NA	NA	FALSE
NA	NA	NA	NA	NA	NA	FALSE
NA	NA	NA	NA	NA	NA	FALSE
NA	NA	NA	NA	NA	NA	FALSE
NA	NA	NA	NA	NA	NA	FALSE
NA	NA	NA	NA	NA	NA	FALSE
NA	NA	NA	NA	NA	NA	FALSE
NA	NA	NA	NA	NA	NA	FALSE
NA	NA	NA	NA	NA	NA	FALSE
NA	NA	NA	NA	NA	NA	FALSE
NA	NA	NA	NA	NA	NA	FALSE
NA	NA	NA	NA	NA	NA	FALSE
NA	NA	NA	NA	NA	NA	FALSE
NA	NA	NA	NA	NA	NA	FALSE
NA	NA	NA	NA	NA	NA	FALSE
NA	NA	NA	NA	NA	NA	FALSE
NA	NA	NA	NA	NA	NA	FALSE
NA	NA	NA	NA	NA	NA	FALSE
OK	2.7e-06	1.12e-05	ITGA6	82	FALSE	FALSE
OK	6.27e-14	4.53e-13	NECAB1	98	FALSE	FALSE
OK	5.99e-08	2.88e-07	NPTX2	249	TRUE	TRUE
OK	0.120238	0.197239	TSPAN7	306	FALSE	FALSE
OK	4.28e-75	1.06e-73	DHCR7	531	TRUE	TRUE
OK	2.59e-99	8.13e-98	FLRT2	469	TRUE	TRUE
OK	1.09e-22	1.08e-21	RNF152	478	TRUE	TRUE
OK	0.014787	0.0326871	MT-ND6	359	FALSE	FALSE
OK	1.01e-14	7.53e-14	KCTD12	404	TRUE	TRUE
OK	3.23e-09	1.71e-08	ENPP1	267	TRUE	TRUE
OK	4.75e-62	9.78e-61	MDFI	383	TRUE	TRUE
OK	0.669768	0.760077	ECSCR.1	92	FALSE	FALSE
OK	0.140336	0.224331	KCNS3	386	TRUE	FALSE
OK	2.1e-82	5.53e-81	MYOZ1	878	TRUE	TRUE
OK	2.4e-62	4.96e-61	ACVRL1	879	TRUE	TRUE
OK	6.91e-18	5.84e-17	SOX8	72	TRUE	TRUE
OK	5.11e-11	3.06e-10	RARRES3	1011	FALSE	FALSE
OK	2.97e-07	1.35e-06	MSC	1258	TRUE	TRUE
OK	2.41e-29	2.85e-28	TESC	85	TRUE	TRUE
OK	0.490429	0.604366	SLC26A4-AS1	37	FALSE	FALSE
OK	5.78e-30	6.97e-29	CFB	544	TRUE	TRUE
OK	0.00328602	0.0085173	C1orf162	216	FALSE	FALSE
OK	5.83e-39	8.39e-38	FAM46B	270	TRUE	TRUE
OK	0.00010396	0.000351925	OLFML2A	180	FALSE	FALSE
OK	2.4e-21	2.29e-20	SVIL	1550	TRUE	TRUE
OK	8.47e-11	5.02e-10	MTRNR2L12	1042	TRUE	TRUE
OK	1.17e-13	8.32e-13	HLA-B	4112	TRUE	TRUE
OK	9.39e-74	2.25e-72	GPR20	334	TRUE	TRUE
OK	3.24e-92	9.49e-91	TBX2	593	TRUE	TRUE
OK	1.55e-25	1.66e-24	SLC39A8	324	FALSE	FALSE
OK	2.32e-76	5.83e-75	FKBP11	1154	TRUE	TRUE
OK	4.35e-06	1.77e-05	SEC14L2	107	FALSE	FALSE
OK	0.0373983	0.0736438	LINC00162	33	FALSE	FALSE
OK	2.98e-11	1.81e-10	PMEPA1	619	TRUE	TRUE
OK	0.000390269	0.00121037	IER2	3393	TRUE	TRUE
OK	0.465266	0.580931	SLC10A4	23	FALSE	FALSE
OK	4.6e-43	7.15e-42	SEMA5A	342	TRUE	TRUE
OK	1.82e-11	1.12e-10	SDC4	1079	TRUE	TRUE
OK	4.27e-06	1.74e-05	FGF9	46	FALSE	FALSE
OK	2.48e-92	7.28e-91	NRIP2	237	TRUE	TRUE
OK	5.6e-18	4.75e-17	RP4-621F18.2	455	TRUE	TRUE
OK	1.26e-15	9.81e-15	BMP4	698	FALSE	FALSE
OK	0	0	CHCHD10	2016	TRUE	TRUE
OK	0.0400394	0.0781673	BAG2	1233	FALSE	FALSE
OK	1.43e-17	1.19e-16	PLXDC2	1178	TRUE	TRUE
OK	0.0912531	0.156759	PCDHB10	133	FALSE	FALSE
OK	1.4e-25	1.5e-24	CBR3	773	FALSE	FALSE
OK	0.517102	0.628672	MYL10	14	FALSE	FALSE
OK	0.715773	0.795765	PLD4	15	FALSE	FALSE
OK	1.72e-11	1.07e-10	TENM2	42	TRUE	TRUE
OK	9.79e-84	2.62e-82	PPP1CB	3533	TRUE	TRUE
OK	5.69e-15	4.3e-14	NR1D1	401	TRUE	TRUE
OK	0.0259725	0.0534201	SMOX	344	TRUE	FALSE
OK	0.0581309	0.107472	RP11-473M20.16	68	FALSE	FALSE
OK	1.3e-27	1.48e-26	ACSM3	191	FALSE	FALSE
OK	8.04e-127	3.11e-125	SPOCK1	655	TRUE	TRUE
OK	7.82e-06	3.08e-05	NUPR2	117	TRUE	TRUE
OK	0.00186519	0.00511016	DNAJB1	1352	TRUE	TRUE
OK	0.57411	0.680453	MSR1	106	FALSE	FALSE
OK	0.0736149	0.131046	FKBP5	1267	TRUE	FALSE
OK	0	0	CALD1	5108	TRUE	TRUE
OK	0.329603	0.447152	MIR3945HG	10	FALSE	FALSE
OK	8.13e-05	0.000279783	FRMD1	10	FALSE	FALSE
OK	6.36e-128	2.48e-126	TBX2-AS1	849	TRUE	TRUE
OK	1.1e-142	4.81e-141	DIO3OS	444	TRUE	TRUE
OK	6.23e-13	4.24e-12	MXRA5	240	TRUE	TRUE
OK	2.47e-05	9.1e-05	LINC01088	324	TRUE	TRUE
OK	2.28e-204	1.37e-202	PALLD	2980	TRUE	TRUE
OK	1.15e-05	4.43e-05	HK1	1789	TRUE	TRUE
OK	1.32e-43	2.09e-42	SERPINF2	127	TRUE	TRUE
OK	0	0	NOTCH3	1379	TRUE	TRUE
OK	5.37e-53	9.72e-52	PLCXD3	392	TRUE	TRUE
OK	0.00947057	0.0220117	ITGA11	481	TRUE	TRUE
OK	0.532925	0.643288	BATF2	20	FALSE	FALSE
OK	6.16e-56	1.16e-54	EMILIN1	2496	TRUE	TRUE
OK	1.55e-77	3.93e-76	CD200	992	TRUE	TRUE
OK	7.9e-62	1.62e-60	TMEM51	325	TRUE	TRUE
OK	3.98e-52	7.11e-51	APOL4	366	TRUE	TRUE
OK	0.141819	0.226384	TTN	57	FALSE	FALSE
OK	5.5e-07	2.44e-06	SLC2A3	1024	TRUE	TRUE
OK	5.53e-225	3.86e-223	QSOX1	2562	TRUE	TRUE
OK	7.57e-78	1.93e-76	CHPF	2003	TRUE	TRUE
OK	1.62e-113	5.64e-112	XPNPEP2	352	TRUE	TRUE
OK	2.08e-12	1.37e-11	RAB37	90	FALSE	FALSE
OK	8.69e-144	3.83e-142	COLEC12	714	TRUE	TRUE
OK	4.04e-94	1.2e-92	LAMB1	809	TRUE	TRUE
OK	9.28e-05	0.000316306	NFATC1	340	FALSE	FALSE
OK	3.75e-14	2.74e-13	WARS	671	FALSE	FALSE
OK	1.32e-107	4.41e-106	AVPR1A	176	TRUE	TRUE
OK	0.00510064	0.0126538	MLLT11	390	FALSE	FALSE
OK	1.12e-10	6.57e-10	NRXN1	32	FALSE	FALSE
OK	1.7e-05	6.42e-05	BTNL9	15	FALSE	FALSE
OK	3.37e-05	0.000121922	CAPN6	16	FALSE	FALSE
OK	0.696769	0.781364	GRB7	16	FALSE	FALSE
OK	0.00644733	0.0156481	CCM2L	16	FALSE	FALSE
OK	0.347188	0.465346	RIMS4	16	FALSE	FALSE
OK	1.07e-16	8.68e-16	FAM43A	241	TRUE	TRUE
OK	5.35e-05	0.000188667	LY6K	192	FALSE	FALSE
OK	7.13e-25	7.5e-24	EDIL3	1397	TRUE	TRUE
OK	3.47e-53	6.3e-52	C4orf48	609	TRUE	TRUE
OK	2.61e-29	3.08e-28	CCDC102B	566	TRUE	TRUE
OK	7.36e-25	7.72e-24	RASSF4	690	TRUE	TRUE
OK	3.37e-08	1.65e-07	TMSB15A	54	FALSE	FALSE
OK	2.57e-06	1.07e-05	SDF2L1	1382	FALSE	FALSE
OK	4.23e-17	3.47e-16	CSPG4	448	TRUE	TRUE
OK	4.03e-19	3.56e-18	GYPC	2171	TRUE	TRUE
OK	2.65e-52	4.74e-51	ZC3H12A	552	TRUE	TRUE
OK	0.021824	0.0460294	DERL3	106	FALSE	FALSE
OK	0.00754769	0.0179921	NELL2	21	FALSE	FALSE
OK	2.44e-278	2.09e-276	MAP1B	3458	TRUE	TRUE
OK	0.0322003	0.06446	ERG	348	TRUE	FALSE
OK	7.19e-92	2.1e-90	ADAMTSL4	562	TRUE	TRUE
OK	1.08e-65	2.36e-64	TSKU	728	TRUE	TRUE
OK	2.27e-17	1.87e-16	TMEM233	102	FALSE	FALSE
OK	9.12e-09	4.7e-08	MICAL2	600	TRUE	TRUE
OK	6.09e-83	1.61e-81	NPR1	802	TRUE	TRUE
OK	6.64e-11	3.96e-10	SCARA3	894	TRUE	TRUE
OK	1.12e-60	2.24e-59	IL11RA	953	TRUE	TRUE
OK	1.12e-12	7.49e-12	KCNJ2	54	FALSE	FALSE
OK	7.3e-06	2.89e-05	RHOD	777	TRUE	TRUE
OK	5.69e-15	4.3e-14	TXNIP	3708	TRUE	TRUE
OK	3.83e-24	3.96e-23	PYCR1	331	TRUE	TRUE
OK	0.836694	0.885692	TREM2	72	FALSE	FALSE
OK	7.39e-13	5.01e-12	SNX10	63	FALSE	FALSE
OK	0.66698	0.757507	IRF8	67	FALSE	FALSE
OK	2.73e-31	3.39e-30	RHOB	3185	TRUE	TRUE
OK	0.656103	0.749004	TUBB2B	117	FALSE	FALSE
NA	NA	NA	NA	NA	NA	FALSE
NA	NA	NA	NA	NA	NA	FALSE
NA	NA	NA	NA	NA	NA	FALSE
NA	NA	NA	NA	NA	NA	FALSE
NA	NA	NA	NA	NA	NA	FALSE
NA	NA	NA	NA	NA	NA	FALSE
NA	NA	NA	NA	NA	NA	FALSE
NA	NA	NA	NA	NA	NA	FALSE
NA	NA	NA	NA	NA	NA	FALSE
NA	NA	NA	NA	NA	NA	FALSE
NA	NA	NA	NA	NA	NA	FALSE
NA	NA	NA	NA	NA	NA	FALSE
NA	NA	NA	NA	NA	NA	FALSE
NA	NA	NA	NA	NA	NA	FALSE
NA	NA	NA	NA	NA	NA	FALSE
NA	NA	NA	NA	NA	NA	FALSE
NA	NA	NA	NA	NA	NA	FALSE
NA	NA	NA	NA	NA	NA	FALSE
NA	NA	NA	NA	NA	NA	FALSE
NA	NA	NA	NA	NA	NA	FALSE
NA	NA	NA	NA	NA	NA	FALSE
OK	1.65e-119	5.98e-118	PHGDH	1598	TRUE	TRUE
OK	0.00414106	0.0104925	GABRA4	91	FALSE	FALSE
OK	5.92e-45	9.56e-44	CSDC2	859	TRUE	TRUE
OK	7.54e-06	2.98e-05	ARRDC2	604	TRUE	TRUE
OK	0.383303	0.501209	TESPA1	11	FALSE	FALSE
OK	0.359458	0.477641	GNAS-AS1	11	FALSE	FALSE
OK	0.00284695	0.00749774	CMKLR1	389	TRUE	TRUE
OK	0.190025	0.288538	GZMA	25	FALSE	FALSE
OK	4.06e-68	9.15e-67	ITGA1	1193	TRUE	TRUE
NA	NA	NA	NA	NA	NA	FALSE
OK	1.18e-09	6.47e-09	KCNMA1	407	TRUE	TRUE
OK	8.42e-65	1.82e-63	CAMK2G	957	TRUE	TRUE
OK	4.4e-05	0.000157117	PHKG1	621	FALSE	FALSE
OK	1.42e-27	1.61e-26	DOK5	431	TRUE	TRUE
OK	7.94e-25	8.33e-24	PXDNL	103	FALSE	FALSE
OK	3.58e-08	1.75e-07	TIPARP	517	FALSE	FALSE
OK	3.1e-31	3.84e-30	NID2	342	TRUE	TRUE
OK	4.48e-81	1.16e-79	BATF3	274	TRUE	TRUE
OK	1.72e-05	6.49e-05	NINJ1	1549	TRUE	TRUE
OK	0.319607	0.436732	B3GNT7	126	FALSE	FALSE
OK	0.29491	0.41053	TGM1	17	FALSE	FALSE
OK	0.103655	0.174609	TUBB4A	16	FALSE	FALSE
OK	4.64e-15	3.52e-14	CAMK2N1	474	TRUE	TRUE
OK	9.23e-107	3.06e-105	LDB3	610	TRUE	TRUE
OK	2.34e-12	1.54e-11	PAPPA2	35	FALSE	FALSE
OK	1.7e-22	1.67e-21	DPYSL3	1111	TRUE	TRUE
OK	0.00221785	0.00596741	GJA1	495	TRUE	TRUE
OK	3.63e-05	0.000130887	ANGPTL1	1186	TRUE	TRUE
OK	9.55e-24	9.76e-23	TUBA1C	1579	TRUE	TRUE
OK	5.8e-06	2.33e-05	MFAP2	785	TRUE	TRUE
OK	2.56e-50	4.45e-49	CSRNP1	1533	TRUE	TRUE
OK	7.03e-157	3.41e-155	IL33	1520	TRUE	TRUE
OK	8.17e-41	1.23e-39	CDC42EP4	1578	TRUE	TRUE
OK	0.384654	0.50245	MMRN1	22	FALSE	FALSE
OK	0.00521596	0.0129177	KCNB1	22	FALSE	FALSE
OK	4.97e-18	4.22e-17	RP11-1275H24.1	371	TRUE	TRUE
OK	2.27e-81	5.92e-80	LSAMP	275	TRUE	TRUE
OK	9.12e-220	6.2e-218	ABCA10	600	TRUE	TRUE
OK	0.379181	0.497085	TPD52L1	715	TRUE	FALSE
OK	0.916916	0.943	ADSSL1	204	FALSE	FALSE
OK	0.000978153	0.00281722	TMEM130	245	TRUE	TRUE
OK	0.00749172	0.0178777	LOXL4	97	FALSE	FALSE
OK	3.17e-37	4.43e-36	APOL1	667	TRUE	TRUE
OK	0.0556396	0.103564	CCDC68	125	FALSE	FALSE
OK	5.67e-06	2.28e-05	RP11-169K16.4	263	TRUE	TRUE
OK	8.32e-12	5.28e-11	ZNF385D	570	TRUE	TRUE
OK	0.509105	0.621048	DYSF	50	FALSE	FALSE
OK	8.96e-153	4.13e-151	HRC	509	TRUE	TRUE
OK	9.3e-05	0.000316709	RP11-347P5.1	135	FALSE	FALSE
OK	3.66e-50	6.34e-49	CSF1	1074	TRUE	TRUE
OK	0.0050431	0.0125345	TGFB2	236	FALSE	FALSE
OK	8.68e-11	5.14e-10	CILP2	66	FALSE	FALSE
OK	0.00451145	0.0113478	GRIA2	77	TRUE	TRUE
OK	3.74e-42	5.71e-41	ANGPT4	77	TRUE	TRUE
OK	0.17092	0.26422	CPAMD8	27	FALSE	FALSE
OK	8.58e-06	3.36e-05	SPP1	426	TRUE	TRUE
OK	1.76e-131	7.06e-130	FAM198B	1006	TRUE	TRUE
OK	0.00859128	0.0201834	HS3ST3B1	36	FALSE	FALSE
OK	5.11e-26	5.53e-25	TNFRSF21	225	TRUE	TRUE
OK	1.54e-22	1.52e-21	BRSK2	168	TRUE	TRUE
OK	8.2e-111	2.8e-109	SAMHD1	1695	TRUE	TRUE
OK	3.29e-11	2e-10	SYNPO	860	TRUE	TRUE
OK	1.59e-74	3.86e-73	DCLK1	496	TRUE	TRUE
OK	9.65e-05	0.000327562	PCDH7	486	TRUE	TRUE
OK	2.14e-35	2.89e-34	CRNDE	907	TRUE	TRUE
OK	4.01e-19	3.55e-18	PCSK1	67	FALSE	FALSE
OK	0.0693559	0.12483	NRG1	49	FALSE	FALSE
OK	1.15e-22	1.14e-21	ACSL4	404	TRUE	TRUE
OK	4.38e-10	2.48e-09	NAB2	709	FALSE	FALSE
OK	4.43e-44	7.07e-43	FILIP1	1248	TRUE	TRUE
OK	1.98e-206	1.23e-204	LOX	952	TRUE	TRUE
OK	1.04e-11	6.55e-11	AC104654.2	67	FALSE	FALSE
OK	7.63e-97	2.31e-95	TMEM47	2107	TRUE	TRUE
OK	1.19e-18	1.04e-17	PTGER3	252	TRUE	TRUE
OK	0.00580783	0.0142438	MPZ	60	FALSE	FALSE
OK	2.47032822920623e-323	2.36657444357957e-321	S100A13	2925	TRUE	FALSE
OK	6.75e-22	6.56e-21	XG	263	TRUE	TRUE
OK	2.31e-91	6.68e-90	ENPEP	627	TRUE	TRUE
OK	9.14e-15	6.85e-14	PRCD	87	FALSE	FALSE
OK	0.949293	0.964635	MAEL	23	FALSE	FALSE
OK	1.76e-05	6.61e-05	NPY2R	23	FALSE	FALSE
OK	0.505016	0.617115	CITED1	23	FALSE	FALSE
OK	0.349255	0.467239	BTK	18	FALSE	FALSE
OK	3.97e-62	8.18e-61	AKR1C3	1830	TRUE	TRUE
OK	0.000188544	0.000613955	PART1	176	TRUE	TRUE
OK	0.201134	0.301977	PCDHB15	173	FALSE	FALSE
OK	4.63e-39	6.67e-38	PLPPR4	147	TRUE	TRUE
OK	9.99e-11	5.89e-10	EFNA1	399	TRUE	TRUE
OK	0.00327809	0.00849953	MYZAP	28	FALSE	FALSE
OK	0.838368	0.886728	AC067959.1	28	FALSE	FALSE
OK	0.845479	0.891984	ART3	28	FALSE	FALSE
OK	2.3e-06	9.63e-06	UCP2	358	FALSE	FALSE
OK	2.83e-15	2.17e-14	YWHAH	3072	TRUE	TRUE
OK	1.18e-17	9.91e-17	RP11-403A3.3	363	TRUE	TRUE
OK	2.54e-44	4.08e-43	NTF3	583	TRUE	TRUE
OK	4.76e-05	0.000169111	RP11-736N17.11	12	FALSE	FALSE
OK	0.233443	0.340366	LINC01063	12	FALSE	FALSE
OK	0.990992	0.993783	TOP2A	12	FALSE	FALSE
OK	2.73e-05	0.0001001	CBARP	12	FALSE	FALSE
OK	0.14819	0.235067	HRASLS	12	FALSE	FALSE
OK	0.468939	0.584364	ATP8B4	434	TRUE	FALSE
OK	0.00169663	0.00468302	CTC-425F1.4	251	FALSE	FALSE
OK	7.74e-10	4.3e-09	RGR	33	FALSE	FALSE
OK	0.000628245	0.00187319	SCG5	209	FALSE	FALSE
OK	2.57e-10	1.47e-09	HSPA8	4113	TRUE	TRUE
OK	1.77e-270	1.45e-268	MTHFD2	2248	TRUE	TRUE
OK	1.65e-05	6.23e-05	GMPR	727	TRUE	TRUE
OK	0.0133816	0.0299425	ADAMTS8	179	TRUE	TRUE
OK	2.31e-16	1.84e-15	KALRN	462	TRUE	TRUE
OK	0.562411	0.670182	ARHGAP18	371	TRUE	FALSE
OK	0	0	MYL6	5180	TRUE	TRUE
OK	9.71e-78	2.48e-76	APOL3	933	TRUE	TRUE
OK	1.02e-21	9.87e-21	MMP19	410	TRUE	TRUE
OK	1.38e-63	2.91e-62	FBXO2	373	TRUE	TRUE
OK	0.00537013	0.0132685	TMEM108	189	FALSE	FALSE
OK	3.69e-17	3.03e-16	MRPS6	1467	TRUE	TRUE
OK	0.348701	0.466783	SOX17	39	FALSE	FALSE
OK	2.88e-07	1.31e-06	MFSD2A	38	FALSE	FALSE
OK	5.92e-47	9.88e-46	RP11-467L13.7	489	TRUE	TRUE
OK	0.00379008	0.00968494	PCDHB4	216	FALSE	FALSE
OK	0.525631	0.636215	STAB1	137	FALSE	FALSE
OK	2.23e-13	1.56e-12	FKBP10	2208	TRUE	TRUE
OK	0.0240424	0.0500266	FAM132A	29	FALSE	FALSE
OK	6.42e-30	7.72e-29	VASN	2000	TRUE	TRUE
OK	7.68e-142	3.33e-140	MRVI1	907	TRUE	TRUE
OK	0.0200168	0.0426533	HMCN2	34	FALSE	FALSE
OK	0.000395524	0.001225	SLCO2A1	34	FALSE	FALSE
OK	0.282623	0.396752	HMCN1	310	TRUE	FALSE
OK	1.09e-71	2.55e-70	EGR1	3376	TRUE	TRUE
OK	2.7e-135	1.11e-133	BOC	617	TRUE	TRUE
OK	3.98e-51	7.02e-50	C10orf54	2060	TRUE	TRUE
OK	7.95e-156	3.82e-154	SPON1	800	TRUE	TRUE
OK	4.16e-68	9.35e-67	STK38L	1023	TRUE	TRUE
OK	2.87e-11	1.75e-10	RAB32	1392	TRUE	TRUE
OK	3.96e-09	2.1e-08	FAM180A	243	FALSE	FALSE
NA	NA	NA	NA	NA	NA	FALSE
NA	NA	NA	NA	NA	NA	FALSE
NA	NA	NA	NA	NA	NA	FALSE
NA	NA	NA	NA	NA	NA	FALSE
NA	NA	NA	NA	NA	NA	FALSE
NA	NA	NA	NA	NA	NA	FALSE
NA	NA	NA	NA	NA	NA	FALSE
NA	NA	NA	NA	NA	NA	FALSE
NA	NA	NA	NA	NA	NA	FALSE
NA	NA	NA	NA	NA	NA	FALSE
NA	NA	NA	NA	NA	NA	FALSE
NA	NA	NA	NA	NA	NA	FALSE
NA	NA	NA	NA	NA	NA	FALSE
NA	NA	NA	NA	NA	NA	FALSE
NA	NA	NA	NA	NA	NA	FALSE
NA	NA	NA	NA	NA	NA	FALSE
NA	NA	NA	NA	NA	NA	FALSE
NA	NA	NA	NA	NA	NA	FALSE
NA	NA	NA	NA	NA	NA	FALSE
NA	NA	NA	NA	NA	NA	FALSE
NA	NA	NA	NA	NA	NA	FALSE
NA	NA	NA	NA	NA	NA	FALSE
NA	NA	NA	NA	NA	NA	FALSE
NA	NA	NA	NA	NA	NA	FALSE
NA	NA	NA	NA	NA	NA	FALSE
NA	NA	NA	NA	NA	NA	FALSE
OK	1.01e-05	3.93e-05	UNC45B	151	TRUE	TRUE
OK	0.926077	0.948497	SERTAD4-AS1	899	TRUE	FALSE
OK	0.0146322	0.0323944	DMKN	588	TRUE	TRUE
OK	0.7225	0.801005	VMO1	91	FALSE	FALSE
OK	2.48e-11	1.52e-10	EFCC1	83	FALSE	FALSE
OK	2.47032822920623e-323	2.36657444357957e-321	AOC3	2015	TRUE	FALSE
OK	0.152506	0.24081	MTHFD1L	815	TRUE	FALSE
OK	2.79e-30	3.38e-29	ZBTB16	2062	TRUE	TRUE
OK	8.12e-150	3.68e-148	HCFC1R1	2670	TRUE	TRUE
OK	3.76e-67	8.31e-66	CAP2	815	TRUE	TRUE
OK	1.35e-107	4.49e-106	NUCB2	2528	TRUE	TRUE
OK	0.000163839	0.000539696	FGFR4	30	FALSE	FALSE
OK	0.00339668	0.0087784	PPP1R14B	951	FALSE	FALSE
OK	4.53e-61	9.19e-60	BCHE	232	TRUE	TRUE
OK	2.23e-89	6.3e-88	TWIST2	886	TRUE	TRUE
OK	0.446869	0.563841	LMO7	534	TRUE	FALSE
OK	1.08e-06	4.66e-06	LINC00473	25	FALSE	FALSE
OK	0.0874883	0.151335	WIPF3	249	TRUE	FALSE
OK	9.71e-17	7.86e-16	RP11-210L7.3	54	FALSE	FALSE
OK	0.267756	0.380048	EVI2B	56	FALSE	FALSE
OK	0.000916081	0.00265333	INSR	1389	TRUE	TRUE
OK	6.05e-17	4.94e-16	KCNT2	240	TRUE	TRUE
OK	0.053677	0.100428	KCNK6	563	TRUE	FALSE
OK	1.23e-16	9.94e-16	FAM134B	402	FALSE	FALSE
OK	0.372341	0.490503	RIMS1	13	FALSE	FALSE
OK	0.00374945	0.00959963	TGFBR3L	13	FALSE	FALSE
OK	0.949234	0.964635	AC092580.4	13	FALSE	FALSE
OK	1.06e-06	4.61e-06	RP11-1084E5.1	13	FALSE	FALSE
OK	0.03942	0.0771221	KIRREL3	13	FALSE	FALSE
OK	0.350771	0.468726	GCGR	13	FALSE	FALSE
OK	0.0638914	0.11635	LIPG	13	FALSE	FALSE
OK	4.41e-34	5.8e-33	TNNT3	221	TRUE	TRUE
OK	1.32e-159	6.56e-158	LPP	2208	TRUE	TRUE
OK	3.58e-05	0.000129034	LOXL2	145	FALSE	FALSE
OK	1.68e-32	2.15e-31	SLC38A11	64	TRUE	TRUE
OK	2.36e-05	8.72e-05	COX6A2	66	FALSE	FALSE
OK	8.99e-08	4.27e-07	ART4	470	FALSE	FALSE
OK	1.68e-07	7.79e-07	TMEM37	310	FALSE	FALSE
OK	2.77e-28	3.19e-27	WNT6	118	TRUE	TRUE
OK	1.68e-41	2.53e-40	ITPKC	374	TRUE	TRUE
OK	7.3e-08	3.49e-07	TBXA2R	455	TRUE	TRUE
OK	0.479732	0.595157	MZB1	99	FALSE	FALSE
OK	0	0	NDUFA4	4749	TRUE	TRUE
OK	0.978336	0.984774	PCDHB7	198	FALSE	FALSE
OK	6.81e-30	8.16e-29	CBLN1	100	TRUE	TRUE
OK	2.9e-08	1.43e-07	TKTL1	19	FALSE	FALSE
OK	0.374126	0.492325	C3orf80	20	FALSE	FALSE
OK	0.853611	0.897362	LCN6	20	FALSE	FALSE
OK	0.00347363	0.00895835	CLEC10A	57	FALSE	FALSE
OK	0.364534	0.483018	CCDC144NL-AS1	318	FALSE	FALSE
NA	NA	NA	NA	NA	NA	FALSE
OK	2.13e-19	1.9e-18	PHYHIP	589	FALSE	FALSE
OK	2.13e-40	3.17e-39	FAM13C	601	TRUE	TRUE
OK	5.36e-11	3.21e-10	POPDC2	195	FALSE	FALSE
OK	4.9e-40	7.2e-39	CMTM3	1138	TRUE	TRUE
OK	0.173625	0.267662	MGARP	125	FALSE	FALSE
OK	1.46e-62	3.03e-61	SLC19A2	370	TRUE	TRUE
OK	1.23e-10	7.23e-10	RP11-443C10.1	26	FALSE	FALSE
OK	0.0385212	0.0755819	GNG8	25	FALSE	FALSE
OK	0.0082819	0.0195286	SLCO1C1	57	FALSE	FALSE
OK	1.48e-08	7.43e-08	NEDD9	497	FALSE	FALSE
OK	0.00883247	0.0206889	BEX5	192	FALSE	FALSE
OK	0.0563175	0.104569	EMB	100	FALSE	FALSE
OK	3.59e-90	1.02e-88	PLSCR1	1783	TRUE	TRUE
OK	1.89e-126	7.28e-125	DMPK	1025	TRUE	TRUE
OK	1.84e-14	1.36e-13	P3H2	194	TRUE	TRUE
OK	9.49e-264	7.51e-262	LAMA2	1114	TRUE	TRUE
OK	1.33e-06	5.7e-06	CADM2	43	FALSE	FALSE
OK	4.49e-89	1.26e-87	EPHX1	2868	TRUE	TRUE
OK	3.3e-07	1.49e-06	NTNG1	36	FALSE	FALSE
OK	0.0011064	0.00315744	SLC7A4	47	FALSE	FALSE
OK	0.0323872	0.0647866	PEBP4	145	FALSE	FALSE
OK	1.6e-14	1.19e-13	STAT1	568	FALSE	FALSE
OK	0.0155939	0.0342802	SLC30A3	68	FALSE	FALSE
OK	0.0157602	0.0345696	SCIN	97	FALSE	FALSE
OK	0.837536	0.886288	HIST1H2AC	336	FALSE	FALSE
OK	0.130948	0.212138	TRBC1	32	FALSE	FALSE
OK	3.1e-67	6.86e-66	NTRK3	761	TRUE	TRUE
OK	0.882559	0.918101	PRRG4	103	FALSE	FALSE
OK	1.34e-86	3.68e-85	RHOBTB3	1133	TRUE	TRUE
OK	1.39e-23	1.41e-22	PRR34-AS1	664	TRUE	TRUE
OK	0.171191	0.264536	VSNL1	20	FALSE	FALSE
OK	0.000273862	0.000870567	FSIP2	20	FALSE	FALSE
OK	5.13e-73	1.22e-71	TC2N	563	TRUE	TRUE
OK	1.38e-11	8.62e-11	SRPK3	132	TRUE	TRUE
OK	0.0249418	0.0515594	SPRY2	882	TRUE	FALSE
OK	1.42e-23	1.44e-22	ABCC9	621	TRUE	TRUE
OK	0.759401	0.828518	MEGF10	14	FALSE	FALSE
OK	0.46092	0.576766	RP1-90J20.8	14	FALSE	FALSE
OK	0.424365	0.542809	RP1-78O14.1	14	FALSE	FALSE
OK	0.151699	0.239655	PCDH10	240	FALSE	FALSE
OK	0.513721	0.625661	LDLR	401	TRUE	FALSE
OK	4.08e-05	0.000146196	MPRIP-AS1	214	FALSE	FALSE
OK	8.37e-24	8.58e-23	GCH1	121	FALSE	FALSE
OK	0.000231216	0.00074242	MGAT4C	267	FALSE	FALSE
OK	3.55e-228	2.51e-226	PLS3	3672	TRUE	TRUE
OK	0.907578	0.935938	NKAIN2	27	FALSE	FALSE
OK	0.0539855	0.100922	DIAPH3	26	FALSE	FALSE
OK	4.36e-25	4.61e-24	LIFR	451	FALSE	FALSE
OK	8.21e-12	5.21e-11	TMEM255A	85	FALSE	FALSE
OK	0.13439	0.216568	IGHG2	305	FALSE	FALSE
OK	1.35e-11	8.41e-11	RNF122	206	FALSE	FALSE
OK	3.36e-29	3.96e-28	HRH2	135	TRUE	TRUE
OK	1.99e-100	6.32e-99	CLMN	401	TRUE	TRUE
OK	0.0199029	0.0424447	ACOT7	244	FALSE	FALSE
OK	0.225725	0.331481	ENO3	40	FALSE	FALSE
OK	3.23e-67	7.14e-66	CD38	255	TRUE	TRUE
OK	3.3e-217	2.19e-215	PARM1	894	TRUE	TRUE
OK	7.72e-121	2.83e-119	ROBO3	565	TRUE	TRUE
OK	8.26e-88	2.3e-86	MXRA8	2750	TRUE	TRUE
OK	2.16e-74	5.25e-73	CERCAM	1538	TRUE	TRUE
OK	1.01e-124	3.85e-123	C20orf27	1076	TRUE	TRUE
OK	2.69e-06	1.12e-05	QPCT	88	FALSE	FALSE
OK	0.793926	0.855362	TRAF1	145	FALSE	FALSE
OK	0.000753288	0.00221489	ASS1	531	FALSE	FALSE
OK	0.368116	0.486444	PTPN22	33	FALSE	FALSE
OK	1.02e-05	3.97e-05	PTTG1IP	2102	TRUE	TRUE
OK	0.6554	0.748413	LIMD2	178	FALSE	FALSE
OK	4.45e-08	2.16e-07	PDE3B	56	FALSE	FALSE
OK	1.33e-53	2.43e-52	SORT1	763	TRUE	TRUE
OK	0	0	PPP1R12A	2569	TRUE	TRUE
OK	9.32e-180	5.1e-178	EDNRA	558	TRUE	TRUE
OK	0.366276	0.484722	TTYH1	49	FALSE	FALSE
OK	8.09e-56	1.53e-54	PFN2	2182	TRUE	TRUE
OK	0.131299	0.212543	CMB9-22P13.1	299	FALSE	FALSE
OK	1.84e-39	2.67e-38	SMIM10	1111	TRUE	TRUE
NA	NA	NA	NA	NA	NA	FALSE
NA	NA	NA	NA	NA	NA	FALSE
NA	NA	NA	NA	NA	NA	FALSE
NA	NA	NA	NA	NA	NA	FALSE
NA	NA	NA	NA	NA	NA	FALSE
NA	NA	NA	NA	NA	NA	FALSE
NA	NA	NA	NA	NA	NA	FALSE
NA	NA	NA	NA	NA	NA	FALSE
NA	NA	NA	NA	NA	NA	FALSE
NA	NA	NA	NA	NA	NA	FALSE
NA	NA	NA	NA	NA	NA	FALSE
NA	NA	NA	NA	NA	NA	FALSE
NA	NA	NA	NA	NA	NA	FALSE
NA	NA	NA	NA	NA	NA	FALSE
NA	NA	NA	NA	NA	NA	FALSE
NA	NA	NA	NA	NA	NA	FALSE
NA	NA	NA	NA	NA	NA	FALSE
NA	NA	NA	NA	NA	NA	FALSE
NA	NA	NA	NA	NA	NA	FALSE
NA	NA	NA	NA	NA	NA	FALSE
NA	NA	NA	NA	NA	NA	FALSE
OK	1.41e-09	7.7e-09	RP11-680A11.5	44	FALSE	FALSE
OK	4.85e-19	4.28e-18	VEGFA	246	TRUE	TRUE
OK	1.79e-12	1.19e-11	PHLDA3	2052	TRUE	TRUE
OK	0.0086236	0.0202563	DGKI	22	FALSE	FALSE
OK	0.270666	0.383494	IL4I1	22	FALSE	FALSE
OK	0.279668	0.39347	FGF10-AS1	21	FALSE	FALSE
OK	0.789621	0.85208	CFAP57	21	FALSE	FALSE
OK	0.707695	0.790208	CNFN	21	FALSE	FALSE
OK	6.36e-08	3.05e-07	OSGIN1	229	FALSE	FALSE
OK	3.32e-05	0.000120359	IRX3	89	FALSE	FALSE
OK	0.859435	0.90136	COL7A1	28	FALSE	FALSE
OK	0.10862	0.181532	FITM1	28	FALSE	FALSE
OK	0.218818	0.323489	PCDHB6	55	FALSE	FALSE
OK	1.83e-09	9.88e-09	CHSY3	98	FALSE	FALSE
OK	0.0050946	0.0126467	ETV4	74	FALSE	FALSE
OK	7.09e-124	2.68e-122	SLC43A3	1377	TRUE	TRUE
OK	5.66e-75	1.4e-73	TNS1	1613	TRUE	TRUE
OK	1.38e-251	1.05e-249	PDGFRA	1297	TRUE	TRUE
OK	3.87e-12	2.51e-11	PYHIN1	76	FALSE	FALSE
OK	1.54e-38	2.21e-37	SEMA5B	78	TRUE	TRUE
OK	1.86e-57	3.58e-56	DEPTOR	304	TRUE	TRUE
OK	0.865156	0.905636	LIMCH1	1115	TRUE	FALSE
OK	1.37e-05	5.22e-05	TSTD1	1422	TRUE	TRUE
OK	0.992431	0.994735	LST1	139	FALSE	FALSE
OK	5.89e-24	6.05e-23	PTGIR	1553	TRUE	TRUE
OK	4.65e-66	1.02e-64	SLC7A2	361	TRUE	TRUE
OK	9.73e-75	2.38e-73	CBLB	838	TRUE	TRUE
OK	1.06e-08	5.41e-08	NR2F1	80	FALSE	FALSE
OK	0.458575	0.574329	DDB2	780	TRUE	FALSE
OK	0.00350597	0.00902711	ENPP5	274	TRUE	TRUE
OK	0.0798543	0.140033	BRINP1	56	FALSE	FALSE
OK	0.241072	0.349248	TUSC3	484	TRUE	FALSE
OK	2.2e-140	9.42e-139	TMSB10	5145	TRUE	TRUE
OK	5.28e-40	7.75e-39	NOL3	1073	TRUE	TRUE
OK	0.0102965	0.0237098	CTD-2008L17.2	15	FALSE	FALSE
OK	0.579398	0.684731	RUNX3	15	FALSE	FALSE
OK	0.396256	0.513963	ZAP70	15	FALSE	FALSE
OK	0.852797	0.897067	C5orf49	15	FALSE	FALSE
OK	1.84e-110	6.28e-109	TGFBR3	708	TRUE	TRUE
OK	1.2e-59	2.38e-58	SMAD3	634	TRUE	TRUE
OK	1.45e-07	6.79e-07	ENC1	136	FALSE	FALSE
OK	5.56e-07	2.46e-06	PDE4B	261	TRUE	TRUE
OK	6.97e-07	3.06e-06	INTS6	1495	TRUE	TRUE
OK	4.04e-10	2.29e-09	CNTN4	253	TRUE	TRUE
OK	1.26e-41	1.91e-40	GPC5	169	TRUE	TRUE
OK	0.614326	0.713916	HLA-DMB	178	FALSE	FALSE
OK	3.07e-13	2.14e-12	CCDC153	73	FALSE	FALSE
OK	3.94e-91	1.14e-89	MBP	589	TRUE	TRUE
OK	5.36e-08	2.59e-07	HNRNPH1	2499	TRUE	TRUE
OK	1.57e-07	7.3e-07	SEL1L2	28	FALSE	FALSE
OK	0.000374507	0.00116421	RAET1G	29	FALSE	FALSE
OK	2.61e-62	5.41e-61	PTGFRN	376	TRUE	TRUE
OK	1.6e-86	4.4e-85	PCDH1	270	TRUE	TRUE
OK	2.76e-44	4.43e-43	ANK2	556	TRUE	TRUE
OK	0.25345	0.363604	RCAN3	35	FALSE	FALSE
OK	6.91e-06	2.75e-05	SMTNL2	34	FALSE	FALSE
OK	0.877082	0.914328	LFNG	35	FALSE	FALSE
OK	1.56e-27	1.77e-26	AC018647.3	190	FALSE	FALSE
OK	0.694279	0.779361	KIAA1324	23	FALSE	FALSE
OK	0.00804409	0.0190384	KLRD1	23	FALSE	FALSE
OK	0.776857	0.842535	RP11-490O6.2	23	FALSE	FALSE
OK	0.917658	0.943581	SIGLEC15	22	FALSE	FALSE
OK	0.258609	0.369703	GLIPR1	1878	TRUE	FALSE
OK	6.92e-05	0.000240774	ERBB3	144	FALSE	FALSE
OK	1.35e-08	6.8e-08	PRUNE2	384	TRUE	TRUE
OK	6.52e-37	9.02e-36	LINC00702	347	TRUE	TRUE
OK	4.5e-51	7.93e-50	ENAH	1211	TRUE	TRUE
OK	0.140171	0.224146	WSCD2	63	FALSE	FALSE
OK	0.000322994	0.00101459	ST6GALNAC2	65	FALSE	FALSE
OK	0.790631	0.85288	NRXN3	51	FALSE	FALSE
OK	2.53e-29	3e-28	TXNRD1	1515	TRUE	TRUE
OK	0.396238	0.513963	POMC	81	FALSE	FALSE
OK	7.76e-14	5.57e-13	STXBP6	210	TRUE	TRUE
OK	0.684598	0.772184	LAMB3	60	FALSE	FALSE
OK	5.49e-12	3.53e-11	CXXC5	1172	FALSE	FALSE
OK	0.173742	0.267785	TRIL	155	FALSE	FALSE
OK	5.42e-05	0.000191143	GLRB	416	TRUE	TRUE
OK	0.0231394	0.0484378	PLOD1	931	TRUE	TRUE
OK	9.23e-55	1.71e-53	PELO	1015	TRUE	TRUE
OK	1.8e-12	1.19e-11	NMRK2	47	FALSE	FALSE
OK	9.91e-32	1.24e-30	ATP1A2	251	TRUE	TRUE
OK	0.0273129	0.0557652	LRRN3	121	FALSE	FALSE
OK	0.00161584	0.00447088	UPP1	425	FALSE	FALSE
OK	1.02e-08	5.21e-08	TSPAN13	108	FALSE	FALSE
OK	8.34e-70	1.91e-68	C1orf21	1052	TRUE	TRUE
OK	0.000325812	0.00102303	COL8A2	152	FALSE	FALSE
OK	0.830173	0.881605	DNAJC27	184	FALSE	FALSE
OK	0.11901	0.195527	FNDC4	466	FALSE	FALSE
OK	0.000428993	0.00132171	ABRACL	317	FALSE	FALSE
OK	6.73e-98	2.06e-96	GFRA1	546	TRUE	TRUE
OK	0.394153	0.511737	CYSLTR1	54	FALSE	FALSE
OK	0.33322	0.451124	CHST6	54	FALSE	FALSE
OK	1.4e-07	6.55e-07	LINC00844	201	TRUE	TRUE
OK	1.19e-06	5.13e-06	LAP3	1614	TRUE	TRUE
OK	0.0720133	0.128825	S1PR3	782	TRUE	FALSE
OK	6.21e-23	6.19e-22	BCAT1	187	FALSE	FALSE
OK	1.03e-108	3.48e-107	RCN3	2425	TRUE	TRUE
OK	7.98e-09	4.13e-08	GUCY1A2	122	FALSE	FALSE
OK	0.968305	0.978144	ADRB2	43	FALSE	FALSE
OK	9.89e-06	3.85e-05	PCDHGA10	180	FALSE	FALSE
OK	3.45e-05	0.000124609	SLC4A4	61	FALSE	FALSE
OK	0.604913	0.705969	MMRN2	148	FALSE	FALSE
OK	1.93e-13	1.36e-12	CEBPB	3879	TRUE	TRUE
OK	2.27e-29	2.69e-28	CRELD2	1668	TRUE	TRUE
OK	3.67e-08	1.79e-07	RPPH1	179	FALSE	FALSE
OK	5.62e-68	1.26e-66	IL1R1	658	TRUE	TRUE
OK	2.47e-29	2.92e-28	KCNJ8	538	TRUE	TRUE
OK	1.33e-10	7.77e-10	PDGFC	476	TRUE	TRUE
OK	4.06e-37	5.66e-36	NFYB	1052	TRUE	TRUE
OK	0.0161636	0.0353471	TSPAN5	161	FALSE	FALSE
OK	0.0768781	0.135757	ARL9	16	FALSE	FALSE
OK	0.38962	0.507172	APOA1	16	FALSE	FALSE
OK	0.631243	0.728128	HSD17B6	16	FALSE	FALSE
OK	1.77e-05	6.65e-05	ASCL2	16	FALSE	FALSE
OK	0.438272	0.555859	DLX3	16	FALSE	FALSE
OK	0.355735	0.473688	DUSP4	48	FALSE	FALSE
OK	1.97e-17	1.63e-16	PRRG3	72	FALSE	FALSE
OK	2.04e-13	1.43e-12	TMEM74B	23	FALSE	FALSE
OK	4.09e-76	1.02e-74	RBMS3	2109	TRUE	TRUE
OK	0.0251626	0.0519752	TRIB2	622	TRUE	FALSE
OK	0.813337	0.86949	RPL22L1	1482	TRUE	FALSE
OK	0.00496362	0.0123582	KIAA1456	154	FALSE	FALSE
OK	9.9e-10	5.46e-09	ITIH4	154	FALSE	FALSE
OK	0.042535	0.0824323	RP3-325F22.5	308	FALSE	FALSE
OK	2.41e-119	8.75e-118	RERG	995	TRUE	TRUE
OK	5.24e-98	1.61e-96	MSRB3	1961	TRUE	TRUE
OK	1.39e-24	1.45e-23	BCL3	1002	TRUE	TRUE
OK	1.98e-73	4.72e-72	PALM	556	TRUE	TRUE
OK	6.72e-69	1.53e-67	NAV1	604	TRUE	TRUE
OK	0.00140101	0.00392079	CX3CL1	360	TRUE	TRUE
OK	0.238738	0.346402	MAFF	1338	TRUE	FALSE
NA	NA	NA	NA	NA	NA	FALSE
NA	NA	NA	NA	NA	NA	FALSE
NA	NA	NA	NA	NA	NA	FALSE
NA	NA	NA	NA	NA	NA	FALSE
NA	NA	NA	NA	NA	NA	FALSE
NA	NA	NA	NA	NA	NA	FALSE
NA	NA	NA	NA	NA	NA	FALSE
NA	NA	NA	NA	NA	NA	FALSE
NA	NA	NA	NA	NA	NA	FALSE
NA	NA	NA	NA	NA	NA	FALSE
NA	NA	NA	NA	NA	NA	FALSE
NA	NA	NA	NA	NA	NA	FALSE
NA	NA	NA	NA	NA	NA	FALSE
OK	0.766385	0.834075	KLHL42	675	FALSE	FALSE
NA	NA	NA	NA	NA	NA	FALSE
NA	NA	NA	NA	NA	NA	FALSE
NA	NA	NA	NA	NA	NA	FALSE
NA	NA	NA	NA	NA	NA	FALSE
NA	NA	NA	NA	NA	NA	FALSE
NA	NA	NA	NA	NA	NA	FALSE
NA	NA	NA	NA	NA	NA	FALSE
NA	NA	NA	NA	NA	NA	FALSE
NA	NA	NA	NA	NA	NA	FALSE
NA	NA	NA	NA	NA	NA	FALSE
NA	NA	NA	NA	NA	NA	FALSE
NA	NA	NA	NA	NA	NA	FALSE
NA	NA	NA	NA	NA	NA	FALSE
NA	NA	NA	NA	NA	NA	FALSE
NA	NA	NA	NA	NA	NA	FALSE
NA	NA	NA	NA	NA	NA	FALSE
OK	2.41e-08	1.19e-07	PTCH1	113	FALSE	FALSE
OK	0.0152663	0.0336438	CREM	1243	FALSE	FALSE
OK	1.24e-12	8.32e-12	GPAT2	314	FALSE	FALSE
OK	8.88e-13	5.98e-12	SERPINB9	377	FALSE	FALSE
OK	1.28e-13	9.07e-13	LPAR4	91	FALSE	FALSE
OK	2.35e-56	4.48e-55	DNAJB9	1916	TRUE	TRUE
OK	4.34e-14	3.16e-13	CHST7	384	FALSE	FALSE
OK	1.07e-09	5.91e-09	FOSL1	158	FALSE	FALSE
OK	0.0347928	0.0690603	CCL4L2	277	TRUE	FALSE
OK	0.310062	0.426704	TIPARP-AS1	37	FALSE	FALSE
OK	0.0831034	0.14498	CYYR1	37	FALSE	FALSE
OK	5.09e-37	7.08e-36	SPTSSA	2329	TRUE	TRUE
OK	4.38e-85	1.19e-83	MYH9	2175	TRUE	TRUE
OK	0.588238	0.692657	GIMAP1	31	FALSE	FALSE
OK	0.225272	0.331	GFRA2	30	FALSE	FALSE
OK	0.0912546	0.156759	MYO18B	30	FALSE	FALSE
OK	0.0270566	0.0553128	SRRM4	48	FALSE	FALSE
OK	1.66e-41	2.51e-40	FAM20C	430	TRUE	TRUE
OK	4.53e-18	3.86e-17	FAM107B	654	TRUE	TRUE
OK	9.24e-118	3.3e-116	RASGRP2	768	TRUE	TRUE
OK	2.2e-59	4.34e-58	TRPC6	126	TRUE	TRUE
OK	0.9241	0.947367	AC133644.2	87	FALSE	FALSE
OK	0.000284161	0.000900786	DUSP5	74	FALSE	FALSE
OK	1.63e-43	2.56e-42	PPARG	301	TRUE	TRUE
NA	NA	NA	NA	NA	NA	FALSE
OK	5.83e-49	9.91e-48	SERTAD1	1802	TRUE	TRUE
OK	2.73e-09	1.46e-08	KIAA0040	558	FALSE	FALSE
OK	0.0314772	0.0632526	PECAM1	169	FALSE	FALSE
OK	2.99e-53	5.44e-52	ETS2	1454	TRUE	TRUE
OK	1.15e-44	1.85e-43	NT5DC2	538	TRUE	TRUE
OK	1.24e-23	1.27e-22	FAM20A	176	TRUE	TRUE
OK	1.74e-08	8.68e-08	CDC42EP3	759	TRUE	TRUE
OK	2.78e-08	1.37e-07	HYAL2	720	FALSE	FALSE
OK	5.32e-128	2.08e-126	COL4A3	501	TRUE	TRUE
OK	8.6e-54	1.57e-52	CCNL1	2633	TRUE	TRUE
OK	4.03e-10	2.29e-09	SLC14A2-AS1	57	FALSE	FALSE
OK	1.6e-19	1.44e-18	LRRC10B	37	FALSE	FALSE
OK	0.00365039	0.00936546	SYCE1	81	FALSE	FALSE
OK	0.631067	0.728052	CRYM	62	FALSE	FALSE
OK	2.37e-05	8.77e-05	MAL	273	FALSE	FALSE
OK	0.785213	0.848762	PGM2L1	371	FALSE	FALSE
OK	5.68e-74	1.37e-72	FAM213A	926	TRUE	TRUE
OK	0.304458	0.420839	PDZK1IP1	115	FALSE	FALSE
OK	1.68e-06	7.16e-06	CXCL16	402	FALSE	FALSE
OK	0.00163446	0.00452083	SOCS2	544	FALSE	FALSE
OK	0.230924	0.337589	ROR1	251	FALSE	FALSE
OK	0.634281	0.730287	IGSF6	32	FALSE	FALSE
OK	0.87143	0.910435	FGR	32	FALSE	FALSE
OK	4.18e-23	4.2e-22	ATOH8	706	TRUE	TRUE
OK	3.1e-79	7.98e-78	ABLIM1	596	TRUE	TRUE
OK	0.934622	0.95436	PCDH17	75	FALSE	FALSE
OK	1.45e-07	6.77e-07	RP1-124C6.1	17	FALSE	FALSE
OK	2.08e-45	3.38e-44	GPX8	907	TRUE	TRUE
OK	9.85e-20	8.93e-19	MIR4435-2HG	819	TRUE	TRUE
OK	7.49e-12	4.76e-11	KCNN3	95	FALSE	FALSE
OK	3.61e-23	3.63e-22	TRIM47	1552	TRUE	TRUE
OK	0.17286	0.266803	PCAT19	84	FALSE	FALSE
OK	3.49e-55	6.51e-54	RUNX1	572	TRUE	TRUE
OK	1.66e-50	2.9e-49	ATP1B2	194	TRUE	TRUE
OK	1.05e-55	1.98e-54	ADGRD1	240	TRUE	TRUE
OK	0.594503	0.697334	C5AR1	69	FALSE	FALSE
OK	1.74e-14	1.29e-13	MYO10	178	TRUE	TRUE
OK	5.05e-05	0.000178764	NFIL3	514	TRUE	TRUE
OK	0.157091	0.246914	CLEC18B	91	FALSE	FALSE
OK	6.52e-30	7.83e-29	SAMD11	310	TRUE	TRUE
OK	1.72e-22	1.69e-21	GPR1	97	FALSE	FALSE
OK	2e-14	1.48e-13	EMX2OS	97	FALSE	FALSE
OK	0.000112763	0.000379705	FRMD4A	474	FALSE	FALSE
OK	0.00396175	0.0100783	CCL4	458	TRUE	TRUE
OK	1.51e-05	5.74e-05	NTRK2	2581	TRUE	TRUE
OK	1.81e-05	6.78e-05	S100A3	250	FALSE	FALSE
OK	1.91e-23	1.94e-22	NFKBIZ	1168	TRUE	TRUE
OK	6.9e-17	5.62e-16	BASP1	370	TRUE	TRUE
OK	3.29e-34	4.34e-33	VWA1	355	TRUE	TRUE
OK	6.43e-20	5.85e-19	COL12A1	595	FALSE	FALSE
OK	2.54e-06	1.06e-05	COL14A1	1996	TRUE	TRUE
OK	0.0846511	0.14724	TES	261	FALSE	FALSE
OK	1.3e-05	4.99e-05	VIPR1	98	FALSE	FALSE
OK	4.43e-51	7.82e-50	CHMP4C	215	TRUE	TRUE
OK	7.94e-30	9.5e-29	CPD	375	TRUE	TRUE
OK	0.808398	0.866347	TNFAIP3	170	FALSE	FALSE
OK	0.0684144	0.1234	SMIM3	1256	TRUE	FALSE
OK	1.91e-69	4.37e-68	DNAJB5	651	TRUE	TRUE
OK	3.04e-25	3.23e-24	BHLHE41	301	TRUE	TRUE
OK	3.15e-46	5.19e-45	MYOCD	276	TRUE	TRUE
OK	1.02e-05	3.96e-05	ZMAT3	831	FALSE	FALSE
OK	1.53e-11	9.54e-11	ITGB5	810	TRUE	TRUE
OK	1.01e-49	1.74e-48	CD44	2562	TRUE	TRUE
OK	2.32e-13	1.63e-12	FAM65C	215	TRUE	TRUE
OK	1e-62	2.09e-61	CFL2	2344	TRUE	TRUE
OK	0.0464776	0.0888391	ASIC4	59	FALSE	FALSE
OK	0.573974	0.680394	CENPE	25	FALSE	FALSE
OK	7.7e-158	3.77e-156	MRGPRF	1803	TRUE	TRUE
OK	0.132001	0.213409	HIST1H2BG	100	FALSE	FALSE
OK	0.000908442	0.00263361	SEMA3A	33	FALSE	FALSE
OK	0.499224	0.612129	GIMAP7	52	FALSE	FALSE
OK	2.48e-05	9.14e-05	SLC26A7	52	FALSE	FALSE
OK	5.94e-08	2.86e-07	PCDHB14	168	FALSE	FALSE
OK	8.91e-47	1.48e-45	RP5-966M1.6	137	TRUE	TRUE
OK	1.15e-90	3.31e-89	SYNE2	855	TRUE	TRUE
OK	2.24e-32	2.86e-31	C14orf180	149	TRUE	TRUE
OK	1.61e-285	1.39e-283	MEF2C	1760	TRUE	TRUE
OK	3.94e-26	4.28e-25	NUAK1	272	FALSE	FALSE
OK	1.94e-101	6.22e-100	SYNGR2	1409	TRUE	TRUE
OK	0.759539	0.828611	COL9A2	171	FALSE	FALSE
OK	1.02e-83	2.72e-82	PLAC9	4721	TRUE	TRUE
OK	0.551736	0.660762	SLA	40	FALSE	FALSE
OK	3.62e-15	2.76e-14	SULF2	491	FALSE	FALSE
OK	0.018316	0.0394519	NFKBIE	138	FALSE	FALSE
OK	1.64e-52	2.95e-51	MID1	428	TRUE	TRUE
OK	2.16e-13	1.52e-12	JADE1	1438	TRUE	TRUE
OK	0.00130512	0.00367248	SDC2	3530	TRUE	TRUE
OK	5.51e-122	2.04e-120	AKAP1	898	TRUE	TRUE
OK	2.18e-11	1.34e-10	AC140912.1	89	FALSE	FALSE
OK	1.54e-10	8.99e-10	HEY1	72	FALSE	FALSE
OK	1.11e-12	7.42e-12	MNDA	120	FALSE	FALSE
OK	3.34e-14	2.45e-13	TEX41	271	FALSE	FALSE
OK	0.110387	0.183944	RP11-181G12.2	10	FALSE	FALSE
OK	3.48e-05	0.000125823	PADI2	10	FALSE	FALSE
OK	0.683098	0.771292	TTC39A	10	FALSE	FALSE
OK	0.0180547	0.0389894	RP11-277B15.3	10	FALSE	FALSE
OK	0.378326	0.49625	CFLAR-AS1	10	FALSE	FALSE
OK	0.52589	0.636426	AC012462.2	10	FALSE	FALSE
OK	0.00294604	0.00773312	ADAMTS16	10	FALSE	FALSE
OK	0.000698503	0.00206487	ADAMTS19	10	FALSE	FALSE
OK	0.0310699	0.0625606	PCDHGA7	10	FALSE	FALSE
OK	0.951951	0.966349	PCDHGA9	10	FALSE	FALSE
OK	0.0126465	0.0284456	JAKMIP2	10	FALSE	FALSE
OK	0.0594521	0.109622	DOCK2	10	FALSE	FALSE
OK	0.0796113	0.13973	LINC01600	10	FALSE	FALSE
OK	6.48e-06	2.58e-05	HCRTR2	10	FALSE	FALSE
OK	0.0291075	0.0590201	AC005550.3	10	FALSE	FALSE
OK	0.331545	0.449338	GPIHBP1	10	FALSE	FALSE
OK	0.304874	0.421304	WNK2	10	FALSE	FALSE
OK	0.0197844	0.0422476	KIF5A	10	FALSE	FALSE
OK	0.506355	0.61837	RP11-887P2.5	10	FALSE	FALSE
OK	0.811379	0.867955	RP11-74J13.8	10	FALSE	FALSE
OK	0.00306155	0.0079941	RP11-426C22.4	10	FALSE	FALSE
OK	0.269959	0.382696	PCSK2	10	FALSE	FALSE
OK	0.38718	0.504701	NOVA2	10	FALSE	FALSE
OK	0.00145875	0.00407094	SOX10	10	FALSE	FALSE
OK	0.000282876	0.000896893	NFKB2	442	FALSE	FALSE
OK	0.00140297	0.00392559	CDHR4	18	FALSE	FALSE
OK	0.00849218	0.0199801	RP11-575H3.1	18	FALSE	FALSE
OK	0.211049	0.314047	HRAT17	18	FALSE	FALSE
OK	0.458258	0.574051	CD209	18	FALSE	FALSE
OK	1.55e-24	1.62e-23	ODF3B	695	TRUE	TRUE
OK	8.62e-92	2.52e-90	ARID5B	3898	TRUE	TRUE
OK	2.04e-60	4.08e-59	GOLIM4	2191	TRUE	TRUE
OK	0.0045278	0.0113835	CC2D1A	458	TRUE	TRUE
OK	2.72e-63	5.72e-62	ENTPD1	448	TRUE	TRUE
OK	0.000115014	0.000386957	F2RL1	128	FALSE	FALSE
[truncated: 2 more rows]
