# Supplementary material for: Smooth muscle cell fate decisions decipher a high-resolution heterogeneity within atherosclerosis molecular subtypes
Source: J Transl Med. 2022 Dec 6;20:568. doi: 10.1186/s12967-022-03795-9 (PMC9724432; doi:10.1186/s12967-022-03795-9)
Supplement: Supplementary file 4 — Additional file 4: Table S2. Information of mfuzz gene modules. [file 12967_2022_3795_MOESM4_ESM.xlsx]

## Sheet: Additional file 4
Table S2. Information of mfuzz gene modules
Gene short name	stenosis_severity1	stenosis_severity2	stenosis_severity3	muffz cluster
MAOB	4.51928	4.54811	4.53094	5
GPX8	4.41434	4.41043	4.41156	3
TNNT2	4.50656	4.50142	4.51737	8
C1R	5.00742	4.97231	4.98022	3
BOC	4.44668	4.45031	4.46627	8
PTGIS	4.49264	4.49303	4.49574	8
PLN	4.42546	4.41196	4.41549	3
C10orf10	4.44316	4.43906	4.44311	1
SUSD5	4.39974	4.39032	4.39914	1
CREB3L1	7.61871	7.79656	7.62716	5
CHRDL1	4.41373	4.41375	4.41656	8
COX4I2	4.68302	4.68016	4.70447	8
APOD	4.41271	4.4109	4.41042	7
SLC7A2	4.41937	4.42958	4.43262	2
HRC	6.38399	6.48928	6.34553	4
IGKC	7.9317	7.8359	7.6002	6
RASL11B	4.44106	4.43089	4.43716	3
CRISPLD1	4.39804	4.40318	4.40329	2
ZNF331	6.49495	6.49795	6.49968	2
RARRES1	4.42673	4.42533	4.42809	1
APOLD1	4.68749	4.64957	4.66996	3
KLHL23	4.53955	4.53144	4.54228	1
CYP26B1	4.52378	4.59215	4.60634	2
PDE4B	7.79501	7.80954	7.77678	4
EDNRB	4.40391	4.41207	4.41654	2
PRSS35	4.45522	4.44731	4.45236	3
MYLIP	8.44149	8.42506	8.44068	1
PELO	7.85606	7.86749	7.87819	2
ANGPTL2	4.78406	4.80919	4.76511	4
CFD	12.3628	12.2348	12.3791	1
PDGFRA	4.44718	4.45376	4.46318	2
HSPA1A	11.7872	11.8495	11.9215	2
EFNA1	5.99095	6.12613	5.94755	4
LSP1	12.2789	12.3861	12.303	5
ITGA1	4.60571	4.55947	4.52313	6
KPNA2	9.33606	9.32932	9.36656	8
MMP2	4.47187	4.40616	4.41903	3
ENTPD3	4.44513	4.42933	4.43357	3
SLC7A5	6.36332	6.32043	6.15934	6
LTC4S	5.5369	5.49896	5.57032	1
LOX	4.43741	4.43179	4.43804	1
CILP	4.55436	4.58358	4.58203	2
ABCC9	4.4104	4.4128	4.41174	5
CRYAB	4.74712	4.73983	4.78132	8
CX3CL1	5.32213	5.35728	5.30857	4
ADAP2	7.94827	7.87175	7.98747	1
FOS	9.0592	8.92511	9.02751	3
CDC42EP4	8.03649	8.17387	8.00751	4
SOX9	4.53812	4.53024	4.52644	7
CHL1	4.39385	4.39353	4.39672	8
ZNF385D	4.50236	4.54866	4.49553	4
DCLK1	4.46985	4.40637	4.41699	3
XG	4.57499	4.55575	4.56156	3
COL9A3	7.31015	7.07419	7.2219	3
FHL5	4.74217	4.76896	4.6901	4
ZFP36	10.883	10.8727	10.8811	1
FAM162B	4.42178	4.42652	4.42426	5
RSPO3	4.59297	4.56814	4.57874	3
MMP19	6.80389	6.95545	6.81945	5
KRT17	4.52511	4.51025	4.53428	1
MRPS6	9.64416	9.62766	9.64939	1
CYP4B1	4.39329	4.39719	4.4134	8
NOTCH3	4.77177	4.73361	4.73501	7
PMEPA1	5.85414	5.7269	5.7514	3
MTHFD2	6.39639	6.45947	6.4902	2
PPP1R12B	7.98151	8.08121	8.17937	2
PENK	4.48035	4.41012	4.42114	3
G0S2	6.16422	6.07658	6.03652	7
ISM1	4.84715	4.81294	4.77685	6
NR4A3	4.56921	4.58347	4.56073	4
PODNL1	4.40827	4.40817	4.41016	8
USP53	5.43828	5.39485	5.37871	7
LTBP2	5.90013	5.88569	5.83137	6
IRF1	10.4424	10.3493	10.4151	3
ANGPTL7	4.3879	4.38768	4.38839	8
GAS6	5.23925	5.20022	5.23881	1
MLPH	4.51764	4.49666	4.49721	7
SFRP4	4.39101	4.38634	4.39607	1
SUCNR1	4.66118	4.68532	4.67276	5
CAP2	4.42911	4.4337	4.44678	8
AGT	4.41521	4.41089	4.40724	6
CLDN1	4.39246	4.39477	4.39905	2
CFHR1	4.41809	4.4157	4.40875	6
EGR1	5.01635	5.03305	5.02472	5
STXBP6	4.96544	5.0162	5.00237	5
APOE	5.3301	5.34356	5.32092	4
CNTN4	4.41179	4.40661	4.40699	7
NAV1	5.53611	5.54366	5.46479	6
FXYD6	5.53442	5.5866	5.57681	2
NDUFA4	8.68734	8.76149	8.85406	2
PTTG1IP	10.0355	10.0813	10.0667	5
B4GALT1	10.0684	10.0384	10.0257	7
RRAD	5.15075	5.09248	5.13785	3
TMEM204	10.173	9.89939	10.0025	3
GMDS	5.26976	5.25448	5.24158	6
CPM	4.8425	4.86553	4.86533	2
COMP	4.45437	4.45637	4.45647	2
NEXN	5.74873	5.68335	5.77221	1
SPARC	9.01358	9.18982	8.87582	4
GPC5	4.38685	4.38415	4.39028	1
CFH	5.25561	5.29999	5.39682	8
GMPR	9.33056	9.2978	9.14789	6
SYTL2	5.80536	5.85627	5.90541	2
NT5DC2	4.65182	4.64686	4.62143	6
INHBA	4.7432	4.77748	4.72682	4
HTRA3	4.77244	4.7674	4.78299	8
HEYL	4.59609	4.57151	4.60813	1
OMD	4.39506	4.39625	4.39503	5
HSPB8	4.40529	4.40201	4.41564	8
LRRC17	4.39933	4.40466	4.40513	2
MASP1	4.38593	4.38531	4.42398	8
ID2	8.20886	8.24958	8.2986	2
NR4A2	4.47573	4.50921	4.50694	2
KCTD12	6.96579	6.99645	7.04872	2
KCNQ1OT1	7.71379	7.60001	7.63675	3
INTS6	6.82399	6.80973	6.90021	8
SDC4	5.63993	5.72779	5.69429	5
NPC2	11.0853	11.029	11.1293	1
ITIH5	5.5498	5.52407	5.53928	3
ISYNA1	5.39927	5.37941	5.37317	7
FN1	4.3984	4.39896	4.46352	8
TMSB10	10.4115	10.3733	10.4349	1
CYR61	4.42977	4.4196	4.41302	7
EGFL6	4.40179	4.40087	4.4037	8
C17orf58	4.41357	4.42457	4.41679	5
FGF7	4.45641	4.46712	4.46466	2
CD34	4.43719	4.44011	4.43905	5
NFIL3	8.86139	8.87702	8.9725	8
FBLN2	4.63044	4.55576	4.56693	7
SPOCK1	4.41133	4.4111	4.40129	6
LBH	8.48302	8.48173	8.38308	6
GJA1	4.39503	4.39573	4.39578	2
SPHK1	6.13999	6.07416	6.06853	7
LTBP1	4.48356	4.51823	4.50602	5
RHOBTB3	4.45611	4.45481	4.45095	6
SRPK3	5.21185	5.28143	5.28072	2
FKBP11	8.30052	8.26666	8.25839	7
KALRN	4.40678	4.40662	4.41187	8
ACTG2	4.52688	4.53469	4.52399	4
IFI6	9.10669	9.05002	9.16053	1
COL14A1	5.17186	5.178	5.18236	2
MEOX2	4.38492	4.38144	4.39363	8
STMN1	8.10462	8.02197	8.01237	7
HTRA1	5.33233	5.38188	5.29075	4
EGR2	4.59968	4.5778	4.57071	7
TMEM100	4.43333	4.43466	4.42463	6
RASGEF1B	4.44363	4.43479	4.41623	6
EFEMP1	4.3895	4.3852	4.39972	8
ABCA10	4.38678	4.38456	4.389	1
C1S	5.80209	5.87934	5.84871	5
MATN2	4.42152	4.44195	4.42689	5
MGST1	6.13058	6.20185	6.18484	5
CYP1B1	7.52261	7.66062	7.70126	2
DAB2	6.46364	6.50513	6.44545	4
ITLN1	6.67846	6.77002	6.57536	4
RILPL2	10.5833	10.5643	10.5946	1
ACTN1	10.2834	10.2337	10.2759	1
DIO3OS	5.41188	5.48853	5.46059	5
TNS1	8.5421	8.58025	8.38251	6
NOL3	6.58496	6.57109	6.62672	8
ISLR	5.83021	5.91486	5.80982	4
LEFTY2	4.39593	4.40118	4.40565	2
ITGA8	4.39418	4.39196	4.39062	7
FSTL1	5.50648	5.64861	5.54585	5
FLRT2	4.3809	4.38085	4.38187	8
MFAP5	4.40371	4.43803	4.40908	5
GOLIM4	4.38541	4.38905	4.38999	2
SPSB1	5.38238	5.36897	5.37724	3
SGCA	5.12916	5.06891	5.10267	3
OSR1	4.38047	4.39445	4.38303	5
PALLD	5.41881	5.46091	5.49107	2
MYL9	5.16641	5.35733	5.15917	4
COL4A1	4.87694	4.86846	4.92782	8
ETS2	9.52076	9.39535	9.45245	3
SLC19A2	5.17983	5.17172	5.16753	7
NUCB2	6.65843	6.65118	6.66001	1
SH3BGRL3	11.077	11.2075	11.0672	4
FIGF	4.38429	4.38249	4.38843	8
AEBP1	5.24129	5.15524	5.18284	3
FAM129A	9.76945	9.79131	9.84879	8
PLTP	5.06668	5.09905	5.05354	4
APLNR	4.44607	4.4391	4.43491	7
CITED2	7.07627	7.11868	7.08057	5
ITM2C	6.88339	6.70702	6.76567	3
MDK	6.16692	6.23917	6.06257	4
STK38L	6.8335	6.77927	6.87606	1
IFITM1	12.6081	12.5453	12.6502	1
RCAN2	4.69629	4.74034	4.70884	5
CCNL1	8.11265	8.16095	8.17788	2
MEGF6	7.05309	7.01609	7.06467	1
PODN	4.38143	4.38022	4.38066	3
MFAP2	5.07547	5.13535	5.02235	4
APOL3	9.12101	9.17061	9.17313	2
CCL8	4.40525	4.42507	4.3945	4
DAAM1	5.37151	5.38699	5.38325	5
PGAM2	4.74817	4.7431	4.73049	6
TMEM130	4.3804	4.38687	4.38597	2
IGFBP6	4.58562	4.52956	4.55085	3
ACTN4	6.82653	6.96115	6.88779	5
AOX1	4.41808	4.41844	4.42686	8
CD68	8.87475	8.92618	8.89703	5
PPP1R14A	5.34235	5.29366	5.21417	6
ALDH1A2	4.38808	4.38973	4.3849	4
HSPB1	8.68807	8.62958	8.46027	6
CMTM3	11.0443	11.0103	11.0516	1
PCOLCE2	4.52659	4.51819	4.49703	6
MIA	5.06028	5.04676	5.07786	1
APOL1	9.06285	9.0377	9.0663	1
SYNE2	6.68487	6.79733	6.85415	2
RAMP1	5.94378	6.00928	5.91254	4
NTM	4.37828	4.37919	4.37734	4
BICC1	4.55496	4.53419	4.54799	3
KLF6	11.4607	11.4723	11.5221	8
SLC2A1	6.92309	6.89087	6.88054	7
XIST	8.31066	6.62155	6.4418	7
CHI3L1	7.89414	8.32065	8.29847	2
SVIL	6.82271	6.85457	6.8732	2
CSRP2	4.59469	4.59062	4.6188	8
PALM	5.91639	5.97368	5.93262	5
DNAJB5	6.1588	6.02569	6.07281	3
APCDD1	4.82835	4.88509	4.84334	5
AQP1	5.68911	5.62003	5.47833	6
KCNK17	4.75538	4.82112	4.77402	5
C2	6.04589	5.9516	6.12332	1
HIC1	5.00423	5.03226	4.99048	4
RGS2	12.6444	12.6225	12.8202	8
SYNPO	6.8991	6.99272	6.87141	4
DACT2	4.37751	4.37799	4.37741	4
HAND2	4.60975	4.63129	4.59271	4
CCL2	4.76999	4.89839	4.73251	4
SLC2A4	4.67481	4.70207	4.6427	4
CLDN11	5.89186	5.96365	5.85665	4
HLA-DRB1	12.248	12.1404	12.1631	3
CPVL	8.64775	8.82807	8.77403	5
ABCA6	4.40341	4.42724	4.44003	2
GFRA1	4.41305	4.41092	4.41182	3
ACTA2	5.46917	5.43169	5.45861	3
COLEC11	4.45459	4.43538	4.46896	1
SLC9A3R2	5.48699	5.43534	5.52048	1
CCL3L3	5.76206	5.92473	5.9271	2
NDUFA4L2	4.39988	4.40389	4.42559	8
IGFBP5	4.72122	4.72444	4.68711	6
TSHZ2	5.03208	5.01344	5.01431	7
FSTL3	4.81655	4.83113	4.82694	5
TSC22D1	5.73443	5.72994	5.6354	6
CRABP2	4.66373	4.688	4.67291	5
EPHX1	4.54361	4.56977	4.5567	5
FIBIN	5.2497	5.25107	5.2552	8
MYOZ1	4.45555	4.45784	4.46724	8
FAM46B	4.56717	4.54512	4.56769	1
CYGB	4.84322	4.85231	4.83491	4
RNF152	4.42425	4.41683	4.42799	1
PLCXD3	4.37443	4.37406	4.37393	7
FAM150B	4.39346	4.39199	4.38937	6
SLIT2	4.40194	4.38634	4.38532	7
GDF10	4.56639	4.51885	4.50104	7
KCNK15	8.23585	8.47771	8.27297	5
ANGPTL4	4.4479	4.44069	4.41677	6
DPYSL3	4.51582	4.54462	4.54738	2
SOST	4.39844	4.40398	4.40611	2
PCDH1	4.90934	4.89038	4.87238	6
CHMP4C	4.41513	4.39554	4.42561	1
PTGER3	4.47208	4.46981	4.47354	1
ECEL1	4.39779	4.38438	4.38508	7
ABCA9	4.37448	4.3779	4.37602	5
RCN3	5.19663	5.22853	5.271	2
SGK1	8.98402	8.94169	9.03487	1
IL13RA2	4.38186	4.38592	4.39075	2
BRSK2	4.97293	4.991	4.99751	2
SEMA5A	4.40212	4.4071	4.40411	5
DNAJB4	4.64543	4.62079	4.60747	7
MID1	4.59175	4.55379	4.5782	3
SMAD3	7.01455	6.96581	6.96114	7
FJX1	4.38829	4.40625	4.40452	2
ANGPT2	4.42629	4.4192	4.41322	6
SOCS3	8.06502	8.06108	7.93304	6
SAMD11	4.62141	4.60315	4.62423	1
CALD1	4.74154	4.85333	4.76781	5
VEGFA	5.04855	5.07051	5.06537	5
DMPK	5.86147	5.9385	5.84705	4
CERCAM	4.4944	4.48216	4.48642	3
RBPMS2	4.51593	4.49615	4.47406	6
NPY1R	4.37549	4.37469	4.37476	7
TSKU	4.52974	4.56924	4.5396	5
MRGPRF	9.30233	9.55238	9.26543	4
TNFRSF12A	5.59328	5.59175	5.70048	8
SEMA3C	4.50124	4.51502	4.5146	2
PLXDC1	5.96703	5.75239	5.90463	3
KRT18	7.52351	7.45936	7.50019	3
PTGER1	4.53729	4.51628	4.53346	1
SLC12A2	5.27055	5.25627	5.25791	7
TC2N	5.97614	6.03179	5.95678	4
FKBP10	4.39288	4.40671	4.43076	2
CDH11	4.37579	4.38672	4.38737	2
NQO1	4.37773	4.37824	4.37674	4
C1QTNF3	4.77067	4.77472	4.73992	6
SVEP1	4.8296	4.86957	4.86282	2
CCL13	4.38801	4.41803	4.39429	5
ACAN	4.83477	4.86438	4.85665	5
CDH19	4.38267	4.38416	4.40286	8
RERG	5.24608	5.44521	5.214	4
TCEAL2	4.7519	4.78861	4.75483	5
NPTX2	4.39565	4.38537	4.39462	1
SOD2	11.7348	11.6171	11.7872	1
APOC1	4.37898	4.38746	4.38599	2
CRISPLD2	5.95357	6.10429	6.16606	2
PIM3	11.232	11.1551	11.1519	7
STEAP2	4.37722	4.40323	4.37646	5
CSTA	8.32879	8.5484	8.73305	2
BTG2	9.27828	9.37136	9.23599	4
BDKRB2	4.3964	4.41616	4.41412	2
AKR1C1	4.56896	4.5539	4.5856	1
ANGPTL1	4.47259	4.48035	4.46335	4
HGF	5.42476	5.44228	5.49149	8
TGFB1	7.85542	7.99523	7.86404	5
CRIP1	10.2605	10.1074	10.2003	3
SFRP2	6.30495	6.43508	6.18227	4
HSPA2	4.44311	4.4595	4.43487	4
C1QTNF4	4.87923	4.80619	4.80177	7
TRIM36	4.63127	4.62735	4.62193	6
FAM46A	8.66583	8.74744	8.79045	2
MCAM	4.46757	4.46919	4.46483	4
S100A10	10.054	10.0673	10.0567	5
SMTN	4.88248	4.90584	4.97402	8
GGT5	4.6893	4.6977	4.66372	4
TUBA1C	11.7409	11.7465	11.7331	4
PLAT	4.40492	4.41752	4.44751	8
RASD1	5.40213	5.38544	5.34807	6
IL6	4.8942	4.90929	4.85362	4
BCAM	14.5923	14.7111	14.5844	4
LPP	6.06528	5.98756	6.092	1
ENAH	4.42943	4.40578	4.41449	3
RHOB	5.44809	5.43328	5.48403	8
BCHE	4.47677	4.52141	4.52457	2
CEBPB	12.901	12.837	12.8882	3
IGFBP3	5.19652	5.29813	5.24632	5
F10	4.40057	4.40584	4.40447	5
C1QB	5.43071	5.29604	5.37641	3
AIF1L	4.43754	4.4324	4.46494	8
ESAM	5.53659	5.67862	5.58666	5
CAV1	6.33325	6.39186	6.23712	4
EMP3	10.2154	10.2552	10.2209	5
CD82	9.32432	9.30916	9.31376	3
ARRDC2	8.61788	8.57506	8.55785	7
CDH13	4.39036	4.3991	4.38594	4
KCNA5	4.45566	4.45863	4.45551	4
CXCL12	4.48574	4.49482	4.54092	8
HNRNPH1	9.6158	9.59325	9.54169	6
MT1X	8.60909	8.49	8.51981	3
C1orf56	9.87195	9.86832	9.92654	8
GADD45G	5.40035	5.35332	5.39611	1
TSPAN2	6.78025	6.64429	6.7788	1
MSRB3	4.79039	4.84722	4.85393	2
GPRC5C	5.91912	5.88957	5.97656	8
S100B	5.21153	4.99273	4.94517	7
MXRA5	4.38904	4.39248	4.38486	4
LMOD1	5.3139	5.29856	5.29176	7
RAMP2	4.37517	4.37562	4.37366	6
SOX4	7.67952	7.36937	7.56683	3
BATF3	6.02826	6.06124	6.08354	2
ADAMTSL4	5.90949	5.8578	5.95091	1
HSD11B1	4.7039	4.64161	4.63439	7
TNC	4.51363	4.51138	4.51262	3
MDFI	4.81255	4.78413	4.8116	1
RTN1	6.24685	6.28795	6.27974	2
IL1R1	4.69319	4.68771	4.71395	8
PHGDH	5.27212	5.09739	5.11929	7
TXNRD1	5.66984	5.72271	5.66943	5
VCAM1	4.37597	4.37803	4.37979	2
PRUNE2	4.57963	4.65901	4.6413	2
LY6E	6.28359	6.27939	6.22613	6
TNFSF14	9.06419	9.01844	9.16678	8
FRZB	4.60433	4.61773	4.60216	4
MID1IP1	6.7282	6.82756	6.75538	5
SERPINI1	4.53293	4.52062	4.53224	1
GJA4	4.58899	4.60808	4.56241	4
TNXB	7.46791	7.66755	7.38842	4
PLOD1	7.41038	7.42499	7.39836	4
GEM	4.39946	4.39164	4.3998	1
IFI44L	7.28068	7.13051	7.33225	1
CFL2	4.80567	4.8049	4.79257	6
PI16	5.77343	5.68208	5.68999	7
SDC2	4.55409	4.57494	4.55543	5
C1orf21	5.00304	5.0838	5.06116	5
GPC1	5.41249	5.35857	5.41596	1
PHLDA2	4.60496	4.60333	4.5811	6
PRELP	4.70187	4.72078	4.71719	2
SPINT2	10.0263	9.96456	9.99406	3
DUSP26	4.45274	4.44145	4.42744	6
BGN	4.46564	4.44932	4.46004	3
FBLN1	4.57787	4.51232	4.53925	3
POSTN	4.37559	4.37177	4.37322	3
CA3	4.37237	4.37551	4.37416	5
FABP3	4.65761	4.6338	4.63982	3
C7	5.14832	5.11882	5.15061	1
GUCY1A3	5.95668	6.04131	5.98751	5
PLXDC2	6.22093	6.3375	6.38072	2
IL17B	4.49845	4.48342	4.48312	7
S100A4	12.608	12.6437	12.7275	8
CAPG	11.0922	11.1135	11.1143	2
JUN	6.45296	6.33823	6.40434	3
EGFLAM	4.59726	4.6103	4.60722	5
BCL3	11.0836	10.9909	11.0477	3
KCNMB1	6.05966	6.05209	6.06352	1
STEAP1	4.40997	4.41863	4.42057	2
TESC	12.8785	12.8547	12.8089	6
CCL11	4.38664	4.38486	4.38253	6
CD248	6.64747	6.39332	6.33271	7
GFPT2	4.44697	4.467	4.47772	2
NCF2	11.8753	11.8173	11.9628	8
HAS2	4.39071	4.38324	4.39947	1
ITGA5	6.92101	7.01694	6.97424	5
TSC22D3	9.82338	9.68822	9.76148	3
CCDC3	4.7464	4.81942	4.72681	4
NRIP2	4.64238	4.62354	4.63913	1
COL6A3	5.42387	5.39442	5.4111	3
TNNC1	4.71872	4.71228	4.70291	6
COL4A4	4.58709	4.52457	4.52406	7
KLF4	6.48614	6.44722	6.44202	7
GRIA2	4.40339	4.43516	4.38701	4
SYNGR2	12.3178	12.2039	12.2816	3
NOVA1	4.88427	4.87061	4.87304	3
TNFRSF11B	4.40354	4.39818	4.40659	1
GPRC5A	4.41071	4.39912	4.40609	3
ENPP5	4.65398	4.67977	4.64763	4
DKK3	4.9477	4.96435	4.93053	4
FGFBP2	10.2158	10.3213	10.3453	2
ADAMTS1	4.49342	4.4965	4.50225	2
LGI4	4.5399	4.56294	4.55353	5
DPT	6.99039	7.03763	6.86216	4
PLK2	4.83372	4.79623	4.80052	7
ARHGEF9	5.32473	5.2899	5.27476	7
CKB	9.77527	9.81102	9.72853	4
TMEM200A	4.79181	4.72736	4.74725	3
ENPP1	4.53475	4.49136	4.51691	3
HSPB6	5.2435	5.25263	5.20778	6
C9orf3	4.56429	4.56736	4.56018	4
BASP1	12.1357	12.0911	12.2464	8
CRIP2	5.10734	5.11646	5.13564	2
ARID5A	8.42483	8.4375	8.41499	4
ATP1B2	5.09534	5.1023	5.07803	4
CRELD2	8.9333	8.88957	8.93192	1
CES1	6.42887	6.5425	6.65481	2
NOV	7.01635	6.98063	7.10014	8
FBXO2	6.00999	5.95734	5.93206	7
FABP4	4.37184	4.37055	4.37634	8
BEX2	6.88394	6.81063	6.96705	1
ARHGAP15	7.89055	7.91211	7.87919	4
TNFSF13B	9.8775	9.82683	9.97121	8
EDNRA	4.47852	4.47445	4.49477	8
MYC	8.2423	8.1646	8.14913	7
MX2	10.3892	10.3279	10.4338	1
TNFSF10	9.08816	9.18405	9.25449	2
SLPI	9.48315	9.2578	9.40455	3
ITGA10	4.37775	4.3729	4.3803	1
MAP1B	4.40286	4.40916	4.44264	8
ITM2A	7.84229	7.83194	7.81515	6
MYL6	12.5985	12.7169	12.772	2
RHOD	4.4302	4.41756	4.4524	8
BHMT	4.49923	4.47153	4.47855	3
CHODL	5.26516	5.20611	5.24904	3
FAM43A	6.00495	5.92393	5.9988	1
SPP1	4.90547	4.96597	5.05957	2
KANK4	4.38156	4.38164	4.38098	6
SLC20A1	9.7166	9.77108	9.7326	5
SFRP1	4.57899	4.55536	4.60396	1
CTGF	4.53834	4.52491	4.52665	7
CHI3L2	5.52695	5.42215	5.35613	7
NNMT	4.41752	4.42189	4.42442	2
GPR68	7.24008	7.28379	7.297	2
TIMP3	4.44795	4.45267	4.44839	5
NRP2	4.50361	4.41815	4.40825	7
SERPINE1	4.721	4.72282	4.70421	6
CYFIP2	10.4989	10.455	10.4471	7
PIM1	11.2487	11.19	11.0739	6
SERPINE2	4.67321	4.64391	4.62377	7
UCHL1	4.50833	4.46619	4.46475	7
CDC42EP2	7.75293	7.71751	7.71593	7
ADAMTS4	4.57686	4.54641	4.5359	7
MARCKSL1	7.25639	7.32209	7.24177	4
NTN4	4.39407	4.40247	4.39875	5
HLA-B	15.9472	15.8588	15.9391	1
HIGD1B	4.47117	4.46232	4.46152	7
MRAP2	4.46632	4.44289	4.44891	3
MT1F	6.53002	6.50468	6.47779	6
PPARG	4.52048	4.49524	4.51029	3
AHNAK2	4.4007	4.39803	4.41105	8
AKAP1	7.62407	7.55859	7.59507	3
GADD45B	8.71084	8.75038	8.71931	5
PTX3	5.04194	5.02936	5.0442	1
RND3	4.42497	4.41118	4.4114	7
MGP	4.51062	4.50926	4.53192	8
GJB2	4.40706	4.4284	4.39833	4
HOPX	8.19951	8.14357	8.17939	3
FOSB	4.72379	4.70066	4.6985	7
H1F0	5.54205	5.60097	5.36287	4
PGF	8.97411	9.13142	9.01596	5
NEGR1	4.37445	4.38609	4.37813	5
TRIM47	5.5468	5.49386	5.4511	6
KCNAB1	4.43749	4.43302	4.43547	3
TMEM119	4.42126	4.39894	4.40343	3
MT1G	8.51408	8.43191	8.41825	7
RASL12	5.26631	5.22943	5.23592	3
SLC39A14	5.60211	5.58975	5.56598	6
NGF	4.55687	4.5608	4.54887	4
EDIL3	4.97799	4.93467	4.92881	7
VASN	4.37843	4.39164	4.38874	2
CMKLR1	6.8117	6.81966	6.95716	8
FBXL13	5.74447	5.7144	5.75605	1
ALPL	7.00305	7.11909	7.03892	5
HES1	4.94107	4.93252	4.98633	8
WNT2B	4.40171	4.38634	4.42021	1
SERPINF2	4.69833	4.71043	4.66177	4
PDPN	4.40901	4.41901	4.40548	4
MBP	9.32814	9.39195	9.4146	2
SSTR2	6.58604	6.66607	6.52335	4
SGCG	4.36813	4.38178	4.38095	2
TPM2	7.25969	7.06201	7.19054	3
SAA1	4.39416	4.40645	4.41021	2
ANKH	6.40672	6.51789	6.28733	4
AVPR1A	4.39032	4.38816	4.40419	8
CDKN1A	7.08955	7.09917	7.0006	6
RASSF4	7.6314	7.56971	7.67503	1
RDH10	4.6026	4.63768	4.60016	4
DCN	4.48872	4.46972	4.49111	1
HTR2B	4.39178	4.39125	4.38079	6
HAPLN3	5.34334	5.2877	5.30206	3
ARID5B	7.01342	6.9665	6.94776	7
TWIST2	4.50549	4.56597	4.51933	5
TGFBR3	5.56993	5.66126	5.61695	5
SULF1	4.3771	4.38138	4.3914	8
ARL4D	5.40498	5.41934	5.31842	6
FAIM2	5.32603	5.29383	5.25104	6
VWA1	6.41561	6.45179	6.2983	4
HES4	8.89898	8.95195	8.76238	4
TGFBI	10.3281	10.3632	10.4114	2
PLP1	4.37292	4.37907	4.37133	4
IER2	13.0357	12.9309	13.0903	1
ASPN	4.37479	4.37738	4.40008	8
DDIT4	8.79538	8.80291	8.86882	8
NTF3	4.53194	4.52708	4.53306	1
CADM3	6.308	6.2936	6.18914	6
TBXA2R	7.29178	7.23452	7.19278	7
ID4	4.38799	4.39408	4.40637	2
SCRG1	4.4101	4.44054	4.4248	5
RGS5	4.43946	4.44503	4.44988	2
CTSD	6.82404	6.93871	6.86537	5
GLRX	9.96662	10.0485	10.1563	2
MYOC	4.37355	4.37441	4.38406	8
PFN2	4.45575	4.49005	4.4608	5
SLC22A3	4.38613	4.41029	4.38889	5
ZFP36L2	10.8278	10.8482	10.9042	8
FHL2	7.00414	7.00943	6.8692	6
IL32	9.13831	9.26075	9.07382	4
DDIT4L	4.53738	4.54032	4.52986	4
PTGDS	8.83179	8.82825	8.99286	8
NINJ1	10.8621	10.8279	10.9261	8
DHCR7	6.56013	6.50641	6.50912	7
HCFC1R1	8.01725	7.97354	8.01176	1
ATOH8	5.09723	5.0725	5.09174	3
COL4A2	5.25745	5.2343	5.17847	6
SYNPO2	4.41435	4.4107	4.41836	1
SORBS2	4.46974	4.43987	4.46213	3
CTSK	6.88624	6.89869	6.98708	8
SEPP1	4.43936	4.44716	4.45187	2
ALDH1A1	6.16146	6.26087	6.23633	5
MXRA8	5.39551	5.36038	5.29832	6
HP	8.28774	8.28734	8.52015	8
MARCKS	10.2787	10.2271	10.2588	3
GPNMB	4.45098	4.44888	4.44897	7
ENG	5.40355	5.39464	5.37033	6
CPXM2	4.4976	4.50516	4.49351	4
ADAMTSL2	5.09746	5.09329	5.04836	6
TMEM45A	4.45443	4.45459	4.44921	6
XPNPEP2	5.12633	5.08806	5.10016	3
PTGFRN	4.63258	4.60785	4.62101	3
SMOC1	5.04725	4.98947	4.92621	6
ABCA8	4.37645	4.37727	4.37613	4
EGR3	4.38412	4.38722	4.38588	5
AGTR1	4.9073	4.83166	4.83059	7
ENTPD1	6.1858	6.31714	6.31689	2
SERPINA5	4.41466	4.42075	4.41461	5
THY1	8.87201	9.12185	8.594	4
CBLN1	4.36923	4.36937	4.37354	8
PLAUR	8.27459	8.28955	8.32116	2
ROBO3	6.84537	6.74762	6.66783	6
PTGER4	7.87539	7.91636	7.91649	2
CDO1	4.37904	4.38551	4.38946	2
ZNF385A	8.61813	8.75858	8.60167	4
UGDH	4.84474	4.86691	4.85925	5
SERPINF1	6.49496	6.44216	6.31777	6
MAMDC2	4.37587	4.36901	4.36983	7
ATP1A2	4.38987	4.38156	4.39418	1
CCL4	8.83945	8.84545	8.83386	4
TMEM176A	6.41817	6.69118	6.79945	2
P4HA3	4.40585	4.40208	4.40215	7
IGHM	10.1142	9.8354	9.81203	7
PROCR	5.07399	5.07892	5.0756	5
IL11RA	7.94949	7.89964	7.96147	1
CLEC11A	5.74155	5.80194	5.74105	5
PCSK5	7.00138	6.93373	6.96472	3
EMP1	5.35838	5.32635	5.23277	6
CLEC3B	6.9945	6.97114	7.0068	1
COL21A1	4.42729	4.41383	4.40467	7
KCNJ8	4.38054	4.37767	4.38278	1
PDLIM3	4.37967	4.37975	4.37765	6
FST	4.40147	4.38004	4.40231	1
CXCL2	4.81926	4.82419	4.80794	4
MYLK	6.48462	6.55195	6.42196	4
PLA2G5	5.82627	5.83899	5.73573	6
TAGLN	7.5639	7.48941	7.44397	7
FOXS1	6.53413	6.68182	6.5025	4
COLEC12	4.39592	4.39685	4.39405	4
GREM1	4.37077	4.37113	4.37107	2
PCOLCE	5.22165	5.183	5.20631	3
TSPAN8	4.38439	4.382	4.37805	6
NR4A1	5.391	5.3298	5.28112	6
IL34	4.53387	4.52195	4.49039	6
GAP43	4.37538	4.37559	4.37559	2
HLA-DPA1	10.9122	10.8939	10.9485	8
SCN7A	4.37891	4.37392	4.40755	8
ACTN2	4.38399	4.37924	4.38028	3
WISP2	4.47681	4.47194	4.47023	7
OLFML2B	8.19513	8.03451	8.03203	7
C10orf54	10.8006	10.8187	10.8337	2
ANK2	4.50986	4.51775	4.50814	4
C5orf46	5.71526	5.87779	5.65814	4
CLEC2B	6.85102	6.87451	7.07597	8
FMO3	4.44515	4.46481	4.43047	4
C16orf89	4.42509	4.37696	4.38182	7
SLC38A11	4.48255	4.47398	4.46435	6
S100A16	4.738	4.71266	4.6981	7
SPON2	11.4023	11.3625	11.4504	1
TBX2	4.39403	4.38805	4.39304	1
S100A8	13.4583	13.5951	13.8623	2
PPP1R12A	7.49395	7.56137	7.59016	2
PCDH7	4.39281	4.38603	4.38744	3
INPP4B	7.05697	7.07008	7.0835	2
GPR20	6.96146	6.77172	6.89402	3
PDLIM1	5.75637	5.783	5.6683	6
IL33	4.64036	4.62009	4.63673	1
CXCL1	7.19048	7.2166	7.26876	2
MICAL2	9.75514	9.82083	9.68439	4
SRPX2	4.38293	4.37518	4.37628	7
SH3BGR	4.47325	4.46669	4.4669	7
INSR	4.65608	4.66613	4.67103	2
SPON1	4.76152	4.70692	4.67618	7
CSPG4	4.37276	4.37167	4.37351	1
PLAU	5.9327	5.92004	5.96278	8
PTPRS	4.44274	4.44716	4.44711	2
ICAM1	6.6746	6.67794	6.61402	6
LAMB1	4.48705	4.47181	4.45606	6
FILIP1L	4.51028	4.51006	4.6368	8
SLMAP	6.08837	6.11601	6.16047	2
ALDH1B1	4.91729	4.88789	4.88921	7
RARRES2	4.37886	4.38206	4.37893	5
SCARA3	7.16037	7.08515	7.00659	6
GLRB	4.38337	4.38147	4.41418	8
HAS1	4.44433	4.42324	4.42686	3
COL13A1	4.89775	4.71898	4.73212	7
CCL19	4.80451	4.78709	4.76068	6
CHPF	4.62211	4.63292	4.59978	4
CD55	8.29382	8.33384	8.30693	5
SEMA3B	5.68027	5.65649	5.64144	7
FHL1	5.44857	5.48629	5.43004	4
MYO10	4.62657	4.62065	4.58644	6
NTRK3	4.59765	4.57069	4.60834	1
CDC42EP3	7.65944	7.71306	7.73892	2
TM4SF1	4.593	4.55833	4.5905	1
KRT8	8.04936	8.12729	8.04923	5
SNAI2	5.0985	5.12957	5.05755	4
BMP2	4.43467	4.43791	4.43376	4
KRT7	4.55388	4.56663	4.55686	5
MT1A	8.98621	8.89572	8.89605	7
DOK5	4.878	4.89272	4.96593	8
ECM1	4.45028	4.4643	4.4693	2
PHLDA3	5.09216	5.07831	5.11816	8
ADM	9.51009	9.39962	9.46575	3
LBP	4.38192	4.38184	4.38706	8
DNAJB9	7.04691	7.05757	7.03728	4
CC2D1A	6.67114	6.69336	6.64223	4
HLA-DRA	10.4031	10.3999	10.4234	8
QSOX1	9.84009	9.77394	9.80748	3
C2orf40	4.4796	4.46112	4.44749	7
SHISA3	4.38502	4.38664	4.391	8
ZBTB16	6.53168	6.55208	6.61964	8
INMT	4.4264	4.40889	4.41179	3
CD44	10.4078	10.3327	10.3568	3
CCDC80	4.40011	4.39226	4.3984	3
PRPH	4.6224	4.67919	4.60728	4
ATP1B1	5.81518	5.76506	5.81595	1
UAP1	5.46083	5.4636	5.43537	6
NFKBIZ	7.2982	7.31284	7.36703	8
PTGFR	4.40704	4.39443	4.40361	3
DMKN	4.6978	4.70792	4.71645	2
EFNB1	6.5048	6.47248	6.46774	7
S1PR2	6.0823	6.06984	6.09787	1
EMILIN1	6.70836	6.75005	6.57652	4
TYMP	11.8244	11.8395	11.9447	8
KCNE4	4.48082	4.48082	4.47544	6
CTNNB1	7.65911	7.68779	7.63058	4
FAM65C	4.58292	4.54702	4.56509	3
MEG3	8.14764	8.27103	8.00285	4
NPR1	4.49344	4.482	4.46958	6
MSC	4.41266	4.41805	4.40656	4
THBS2	4.87908	4.76784	4.81725	3
RBMS3	4.44879	4.43821	4.43998	3
GPC3	4.38442	4.38878	4.37778	4
PTGIR	7.27804	7.24301	7.18646	6
MT1M	4.38763	4.38757	4.3862	6
BHLHE41	4.74645	4.70751	4.70369	7
SOX8	6.24545	6.1608	6.16604	7
TMEM176B	6.29606	6.67621	6.76062	2
CD9	6.38965	6.54459	6.49401	5
ACSL4	6.35938	6.4292	6.4872	2
ERRFI1	4.57043	4.56427	4.54557	6
TRIB1	9.19318	9.13292	9.32941	8
CLU	8.3958	8.51945	8.28914	4
THBS4	4.81557	4.80732	4.86651	8
F2R	4.7351	4.81907	4.75849	5
PYCR1	5.65619	5.46987	5.54918	3
VIT	4.7057	4.74982	4.693	4
PLSCR1	7.38806	7.43281	7.47481	2
TNFAIP2	12.3329	12.2869	12.3672	1
CTSC	7.70194	7.66818	7.72421	1
SORT1	6.6548	6.81863	6.76912	5
ARRDC3	5.52354	5.58932	5.62921	2
MYH9	10.1193	10.2265	10.1573	5
DSTN	7.66208	7.77453	7.70373	5
CBLB	7.05617	7.12525	7.08889	5
ITPKC	7.30359	7.33823	7.29166	4
YWHAH	7.52138	7.68661	7.55669	5
HSPA8	11.9028	11.894	11.8993	3
APOL4	4.495	4.4812	4.48505	3
LGR6	9.53563	9.57779	9.49288	4
COL8A1	4.38937	4.38739	4.39034	1
MAFB	8.60024	8.56965	8.60327	1
MSX2	4.47187	4.44853	4.43993	7
WNT6	11.1576	11.2666	11.0977	4
FILIP1	4.3904	4.38416	4.38938	1
ADAMTS8	4.39591	4.38687	4.39352	3
RAB32	9.06	9.14574	9.15756	2
SCARA5	6.37569	6.32884	6.32056	7
NR1D1	6.11149	5.92169	5.98494	3
SLC14A1	6.31815	6.42246	6.28779	4
TMEM51	5.74444	5.61269	5.85931	1
SLC25A4	5.98607	5.89319	5.9193	3
GAS1	4.57103	4.55515	4.56262	3
GYPC	11.7981	11.8382	11.6162	6
ACTC1	9.059	9.15229	9.10368	5
TIMP1	8.17954	8.20629	8.12563	4
FAM107B	9.98749	10.0072	10.0443	2
PDGFC	4.9482	5.01578	5.00742	2
PDLIM4	5.65471	5.7169	5.6338	4
PLA2G2A	5.02224	5.00512	4.96835	6
FCER1G	10.1237	10.2931	10.1151	4
CP	4.38302	4.38383	4.38517	2
CTSZ	7.51484	7.72477	7.56908	5
ADAMTS9	4.37892	4.38064	4.37888	5
LEPR	4.41033	4.44212	4.41427	5
ITIH3	4.49639	4.4896	4.49714	1
PART1	4.38299	4.38656	4.38437	5
CNGA1	4.43334	4.43942	4.42326	4
IFI27	7.77707	7.93894	7.66604	4
FZD2	6.09572	6.17878	6.1807	2
LDB3	4.71376	4.68659	4.68712	7
ABLIM1	9.83311	9.64956	9.70979	3
CDH6	4.4332	4.42044	4.41692	7
TGM2	7.11934	7.12593	6.90541	6
C1QA	5.67276	5.51696	5.57915	3
CPD	6.18251	6.27783	6.29788	2
CRIM1	4.4764	4.45379	4.44781	7
FAM20C	7.9774	8.01124	7.98296	5
LAP3	7.90999	7.95157	7.94294	2
MYH10	4.77612	4.8148	4.76058	4
PPP1CB	9.19999	9.17729	9.24531	8
PRG4	4.47515	4.49145	4.48383	5
CNN1	4.86134	4.89439	4.81548	4
TPM1	7.18965	7.29396	7.18562	4
DES	4.57271	4.52369	4.55074	3
TNFAIP6	6.90296	6.88781	7.03893	8
OLFML3	4.42991	4.45456	4.48215	2
PDGFRL	4.37662	4.37534	4.37791	1
MT2A	10.0582	9.97142	9.97517	7
RGS16	5.28794	5.23883	5.26287	3
CASQ2	4.3851	4.38268	4.38295	7
MYOCD	4.47722	4.38944	4.38939	7
JUNB	10.8746	10.8863	10.9001	2
LDOC1	4.81457	4.79051	4.78529	7
CD74	9.03965	9.07291	9.00083	4
TNFRSF21	5.14701	5.0926	5.07978	7
GAS7	6.80412	6.84649	6.81257	5
CSRP1	5.82546	5.85562	5.8282	5
THBS1	6.35825	6.2878	6.31809	3
CXCL14	4.38632	4.38136	4.38977	1
GPX3	4.64822	4.65719	4.6464	4
CFI	4.38775	4.38278	4.38304	7
CD36	8.17378	8.44642	8.46491	2
TRPC6	4.38427	4.38302	4.47558	8
COL3A1	4.39147	4.38965	4.3989	8
GSTM5	5.19493	5.20143	5.17709	4
NFYB	5.7558	5.75525	5.83634	8
C3	4.96041	4.9422	4.9343	7
MFAP4	4.42742	4.42005	4.42921	1
NAMPT	12.3317	12.2542	12.3842	1
NET1	5.03008	4.97424	4.98584	3
VCAN	9.50428	9.68652	9.73239	2
CRLF1	4.61695	4.61173	4.61788	1
TPPP3	5.64314	5.49393	5.53356	3
RERGL	4.37765	4.3789	4.37835	5
PTGES	4.37993	4.37999	4.38027	8
MRVI1	7.16331	7.03829	7.26228	1
ZC3H12A	7.24955	7.22694	7.20706	6
KLF5	4.95281	4.95161	4.96206	8
GADD45A	7.19233	7.17223	7.20763	1
TINAGL1	4.78789	4.74896	4.78467	1
FAM20A	5.31965	5.30895	5.33728	8
HSPB3	4.45963	4.41497	4.41779	7
RUNX1	8.08914	8.13137	8.0061	4
IER3	7.37977	7.37919	7.36177	6
HSD3B7	4.9379	4.91208	4.93693	1
C8orf4	5.4903	5.47752	5.48008	3
ACVRL1	4.93678	4.93492	4.92896	6
ANGPTL5	4.37913	4.37711	4.39014	8
PCSK1N	6.41244	6.37172	6.22042	6
TGFB3	4.80773	4.80849	4.78015	6
HSPB7	4.37791	4.38062	4.37855	5
ID1	4.5121	4.56045	4.52853	5
FAM107A	4.43966	4.43669	4.4405	1
LXN	6.23324	6.09664	6.18871	3
BHLHE40	6.52914	6.54917	6.56133	2
NGFR	4.40812	4.40915	4.40932	2
CEBPD	11.6475	11.6634	11.7285	8
COL15A1	4.4469	4.44292	4.43523	6
FBN1	6.18153	6.14885	6.1403	7
KLF10	5.32341	5.43955	5.4015	5
FLNA	8.17717	8.31784	8.17477	5
IGF2	11.124	11.3585	11.0964	4
ENPEP	4.383	4.38682	4.38443	5
CHCHD10	8.04491	7.95383	7.98248	3
ABI3BP	4.39152	4.38828	4.38589	7
PPP1R3C	4.49827	4.50975	4.50573	5
FGF1	4.47793	4.4584	4.45553	7
MEST	4.83137	4.86268	4.78867	4
FABP5	5.21408	5.26552	5.33245	2
REM1	4.40383	4.40631	4.41122	2
ALDH2	10.0732	10.0478	10.1117	8
GJA5	4.3861	4.38972	4.38699	5
PLCG2	9.16616	9.16036	9.15732	7
STEAP4	5.89001	5.88074	5.85369	6
PLS3	4.39496	4.39624	4.39417	4
UNC45B	4.66934	4.68551	4.66219	4
GFM1	6.05821	6.12111	6.08242	5
DUSP6	9.7661	9.74436	9.87494	8
KLF2	13.8872	13.7698	13.873	1
COL4A3	4.39721	4.39812	4.39287	6
LMCD1	4.87812	4.85292	4.88661	1
CDA	8.30143	8.55815	8.51272	2
AKAP12	5.15913	5.1108	5.12527	3
SAMHD1	4.83583	4.86315	4.84321	5
LAMA2	4.47149	4.47296	4.47125	4
CLMN	5.55285	5.5909	5.55241	5
COCH	4.80651	4.78813	4.76752	6
CCDC102B	4.47427	4.46316	4.46298	7
IGHA1	8.46992	8.0413	8.02019	7
NINJ2	7.7641	7.93786	7.71279	4
TMEM47	4.38837	4.38969	4.38944	2
SRPX	4.41388	4.40343	4.4167	1
CTHRC1	4.42335	4.42824	4.42874	2
LUM	4.38955	4.38676	4.41349	8
FBLIM1	5.18021	5.11696	5.11698	7
OSR2	4.69226	4.67551	4.67261	7
TIMP4	4.39038	4.38784	4.38917	3
HK1	9.03957	9.02676	8.96743	6
WT1	4.42687	4.42017	4.4192	7
ITGA11	4.90966	4.83294	4.88883	3
WFDC1	4.41574	4.41907	4.4058	4
HRH2	5.53239	5.54391	5.52194	4
NTRK2	4.74719	4.74116	4.72528	6
CST6	4.4018	4.41268	4.40831	5
GPBAR1	7.93688	7.95863	7.97274	2
CSDC2	7.64576	7.70658	7.58698	4
TNNT3	5.20823	5.09638	5.10737	7
ITGBL1	4.53419	4.53508	4.50825	6
COL1A1	4.54343	4.55024	4.53633	4
DHRS3	7.69959	7.59812	7.58444	7
PHLDA1	4.52708	4.53965	4.52487	4
CNTFR	4.3983	4.40439	4.3989	5
NID2	4.42538	4.43975	4.43727	2
PTP4A3	6.26088	6.23534	6.2349	7
FMO2	4.42675	4.4239	4.42572	3
FSCN1	4.61176	4.58436	4.59202	3
FGF18	4.45605	4.45354	4.44349	6
DBN1	6.81754	6.87564	6.8903	2
CCL21	5.33195	5.31798	5.26671	6
COL18A1	8.73503	8.72621	8.74784	8
EFHD1	4.69763	4.66511	4.6664	7
LRRC32	4.64936	4.6049	4.62627	3
TSPAN12	4.3938	4.39452	4.39496	2
CCND1	4.96644	5.0139	4.93179	4
PDGFA	5.3476	5.29537	5.26279	7
PTN	4.40918	4.41201	4.41817	8
PDLIM7	6.37761	6.52134	6.4827	5
ANGPT4	4.51656	4.50051	4.51229	3
C4orf32	5.72242	5.72747	5.7553	8
SLC2A3	6.87484	6.9656	6.9835	2
SNCG	4.64994	4.6424	4.63147	6
RASSF3	5.29501	5.26433	5.32034	1
WFDC2	4.85915	4.76264	4.83165	3
LOXL1	5.46915	5.46879	5.43483	6
MMP23B	5.46931	5.55271	5.49773	5
SLC1A7	7.13814	7.10831	7.30827	8
CDC42SE1	9.76651	9.69507	9.66499	7
OAF	5.3624	5.40559	5.36696	5
GLUL	8.73724	8.87908	8.77347	5
ATF3	5.3362	5.30364	5.34068	1
ASAH1	8.27471	8.34183	8.38101	2
SERTAD1	8.99083	8.92621	8.94664	3
C6	4.39053	4.38888	4.39031	1
OGN	4.44005	4.45188	4.43916	4
EPDR1	5.14512	5.1286	5.11358	6
GSN	10.3505	10.3896	10.4069	2
OCIAD2	8.86647	8.72098	8.83015	3
F3	4.39783	4.39702	4.38789	6
CFB	4.45459	4.42884	4.44398	3
UACA	4.51736	4.4949	4.51018	3
BST2	9.87754	9.82401	9.91067	1
TOB1	7.29269	7.35185	7.3236	5
DUSP1	9.29689	9.27038	9.32894	1
TXNIP	14.1718	14.144	14.2399	8
FBLN5	5.59132	5.53374	5.52467	7
MEF2C	7.50939	7.4979	7.53494	8
PDK4	7.14669	7.18612	7.25553	2
C1QC	4.48578	4.45828	4.45693	7
SMOC2	4.41987	4.43155	4.45018	2
CAMK2G	7.66112	7.70219	7.75315	2
DNAJB1	7.266	7.28639	7.2133	4
ADA	9.56399	9.36178	9.41494	3
PDGFD	4.50041	4.5013	4.4945	6
SPRY1	4.4245	4.4175	4.41641	7
IGFBP2	6.03251	6.08757	6.08661	2
CTSH	10.0845	10.0928	10.1956	8
FBXO32	5.71842	5.69352	5.67368	6
CD38	5.78323	5.67521	5.63229	7
AKR1C3	6.37437	6.42867	6.45099	2
HRCT1	4.42627	4.42262	4.44166	8
SUSD2	4.86876	4.78308	4.82459	3
FGL2	10.7992	10.8263	11.0381	8
MFGE8	4.95347	4.98415	4.92305	4
CSF1	4.79538	4.76769	4.7794	3
MYH11	4.49733	4.44986	4.44359	7
IGF1	5.264	5.22491	5.18453	6
CD151	5.75571	5.90322	5.82212	5
SPEG	5.98723	5.74396	5.80678	3
NRGN	9.65438	9.83176	9.55641	4
GPR183	7.87664	7.80917	7.83909	3
SEMA5B	4.45103	4.43789	4.43929	7
C20orf27	5.38612	5.47914	5.39141	5
CD200	5.28445	5.18845	5.21608	3
ADRA2A	4.54065	4.57488	4.53477	4
KDELR3	4.42186	4.40645	4.41273	3
ADD3	8.81571	8.81208	8.82867	8
C4orf48	9.03732	9.04435	9.07331	8
RASGRP2	12.1821	12.078	12.1652	1
TAC1	4.38792	4.38898	4.389	2
IGFBP4	4.51033	4.50568	4.49445	6
ITGB5	6.58769	6.70804	6.55049	4
OR51E1	4.43292	4.42173	4.42508	3
SLC43A3	5.7627	5.76018	5.72985	6
PRSS23	6.23648	6.33591	6.30493	5
ANTXR1	4.42182	4.42521	4.41867	4
SAA2	4.51275	4.50056	4.50196	7
CHRDL2	4.56512	4.5362	4.54341	3
LSAMP	4.43333	4.42191	4.42353	7
ADH1C	4.82127	4.80011	4.83071	1
HSPA5	7.066	7.09046	7.05316	4
TGFBR2	10.5129	10.4969	10.5765	8
CDH2	4.55698	4.54792	4.53778	6
CAMK2N1	4.96121	5.01977	4.97963	5
BAMBI	5.22938	5.21243	5.22508	3
KCNMA1	4.93541	4.92538	4.9296	3
